# Supplementary material for: Surgical trials and trial registers: a cross-sectional study of randomized controlled trials published in journals requiring trial registration in the author instructions
Source: Trials. 2013 Dec 1;14:407. doi: 10.1186/1745-6215-14-407 (PMC4220812; doi:10.1186/1745-6215-14-407)
Supplement: Additional file 2 — Extracted data of 128 references evaluated as full texts. [file 1745-6215-14-407-S2.xls]

## Sheet: Tabelle1
RCTs 06-12 2012 (n=128 before full-text screening and ICTRP check)
Author	Journal	Impact Factor (2011 Science Ed.)	registered in the ICTRP?	ICTRP URL	registry identifier	patient recruitment (years)	registration number specified in title/abstract/main text	registration explicitly mentioned in article, meaning a full sentence describing that the trial was registered at e.g. www.clinicaltrials.gov	EXCLUDE?	Reason for exclusion, e.g. patient recruited prior to 2004	topic of trial	(surg sub)specialty	national vs multinational	single vs multicenter	country of main investigator	sample size	Notes
Abbas (PMID 22538670)	Surg Endosc	4013	YES	http://www.anzctr.org.au/ACTRN12611001044910.aspx	ACTRN12611001044910	2008-2011	YES (above the author affiliations)	NO	NO	n/a	Patient-perspective quality of life after laparoscopic and open hernia repair	surgery	n	sc	Egypt	185 included
Ahn (PMID 23093232)	Surg Endosc	4013	NO	n/a	n/a	2010-2011	NO	NO	NO	n/a	outcomes of transnasal endoscope-assisted vs routine ESD performed by beginners	gastroenterology	n	sc	South Korea	51 randomized
Ai (PMID 22976847)	Surg Endosc	4013	YES	http://www.chictr.org/en/proj/show.aspx?proj=1452	ChiCTR-ORC-11001469	2011	YES (in the Materials and Methods Section of the main text)	NO	NO	n/a	To assess the diagnostic effectiveness, cardiopulmonary safety, and patient comfort of transnasal endoscopy (TNE), compared with conventional endoscopy (CES) and sedated endoscopy (SES), and to compare procedural risks and patient satisfaction/preference.	gastroenterology	n	sc	China	397 randomized
Alloway (PMID 22759200)	Am J Transplant	6394	YES	http://clinicaltrials.gov/show/NCT01256294	NCT01256294	2010-2011	NO	NO	NO	n/a	pharmacokinetic study of generic tacrolimus vs reference tacrolimus in kidney transplant recipients	kidney tx/nephrology	n	mc	USA	71 enrolled
Arora (PMID 22958738)	Am J Transplant	6394	YES	http://clinicaltrials.gov/show/NCT00377962	NCT00377962	2005-2010	YES (under the author affiliations)	NO	NO	n/a	virtual histology assessment of cardiac allograft vasculopathy in heart tx recipients following introduction of everolimus	heart tx/cardiology	mn	mc	Norway	282 enrolled
Aydin (PMID 22429395)	Am J Transplant	6394	YES (07/09/2005)	http://clinicaltrials.gov/show/NCT00157300	NCT00157300	2005-2009	YES (in the Methods section of the main text)	YES (in the Methods section of the main text)	NO	n/a	Randomized trial of short-course high-dose erythropoietin in donation after cardiac death kidney transplant recipients	nephrology, kidney tx surgery	n	sc	Netherlands	92
Bagshaw (PMID 23154392)	Ann Surg	7492	YES (12/09/2005)	http://clinicaltrials.gov/show/NCT00202111	NCT00202111	1998-2005	YES (under the author affiliations); they also specify the Australian Clinical Trials Registry number ACTRN012605000103662	NO	YES	patient recruitment before 2004	Long-term outcomes of laparoscopic vs conventional open surgical treatments for colon cancer	colorectal surgery	mn	mc	New Zealand	601 randomized (567 completed)
Bansal (PMID 22729705)	Surg Endosc	4013	NO	n/a	n/a	2007-2011	NO	NO	NO	n/a	Comparison of long-term outcome and quality of life after laparoscopic repair of incisional and ventral hernias with suture fixation with and without tacks	surgery	n	sc	India	110 randomized
Beck-Schimmer (PMID 23095629)	Ann Surg	7492	YES	http://clinicaltrials.gov/show/NCT00518908	NCT00518908	2008-2010	YES (in the Methods Section/Study Design)	YES (in the Methods Section/Study Design)	NO	n/a	To elucidate the possible organ-protective effect of pharmacological postconditioning in patients undergoing liver resection with inflow occlusion	anesthesiology/surgery	n	sc	Switzerland	125 enrolled
Bell (PMID 22537952)	Surg Endosc	4013	NO	n/a	n/a	2009-2010	NO	NO	NO	n/a	efficacy of continuous infusion of local anesthetic to the diaphragm closure following laparoscopic hiatal hernia repair	surgery	n	sc	USA	46 randomized
Boelens (PMID 23180371)	Br J Surg	4606	YES	http://www.trialregister.nl/trialreg/admin/rctview.asp?TC=2016	NTR2016	2008-2010	YES (in the abstract under conclusions, the authors give the Netherlands Trial Register number)	YES (in the Methods Section of the main text)	NO	n/a	to clarify the role of local anaesthetic injection in diagnosing ACNES (lidocaine vs saline injection)	general surgery	n	sc	Netherlands	48 randomized
Boulind (PMID 23254324)	Br J Surg	4606	YES 28/10/2009	http://isrctn.org/ISRCTN27347736	ISRCTN27347736	2010-2011	NO	NO	NO	n/a	epidural analgesia vs use of a local anaesthetic wound infusion catheter for analgesia following laparoscopic colorectal resection	general surgery	n	mc (n=2)	Great Britain	34 randomized	This trial was a pilot RCT to assess the feasibility of a large RCT
Broeders (PMID 23207247)	Ann Surg	7492	YES (06/06/2007)	http://www.anzctr.org.au/ACTRN12607000303448.aspx	ACTRN12607000303448	1995-1997	YES (under the author affiliations, the authors specify the Australian Clinical Trials Registry number)	NO	YES	patient recruitment before 2004	To investigate late objective outcomes 14 years after laparoscopic anterior 180-degree partial versus Nissen fundoplication	surgery/gastroenterology	n	sc	Australia	107 enrolled in the original RCT	The results of the original RCT have been reported previously, e.g.: Watson DI, Jamieson GG, Pike GK, et al. Prospective randomized doubleblind trial between laparoscopic Nissen fundoplication and anterior partial fundoplication. Br J Surg. 1999;86:123–130
Budde (PMID 22642473)	Am J Transplant	6394	YES (08/09/2005)	http://clinicaltrials.gov/show/NCT00154310	NCT00154310	2005-2008	YES (in the Methods section of the main text)	NO	NO	n/a	Conversion from cyclosporine to everolimus at 4.5 months posttransplant: 3-year results from the randomized ZEUS study	nephrology, kidney tx surgery	mn (n=2)	mc	Germany	300
Buddingh (PMID 23052518)	Surg Endosc	4013	YES	http://www.trialregister.nl/trialreg/admin/rctview.asp?TC=2582	NTR2582	2010-2011	YES (in the abstract and Methods/Ethics and registration section of the main text)	YES (in the Methods/Ethics and registration section of the main text)	NO	n/a	Kumar versus Olsen cannulation technique for intraoperative cholangiography	surgery	n	sc	Netherlands	59 randomized
Bunnapradist (PMID 23279614)	Am J Transplant	6394	YES	http://clinicaltrials.gov/show/NCT00817206	NCT00817206	2008-2011	YES (in the Methods Section)	NO	NO	n/a	Conversion From Twice-Daily Tacrolimus to Once-Daily Extended Release Tacrolimus in stable renal transplant recipients	kidney tx/nephrology	mn (33 centers in the US, 14 in Europe)	mc (n=47)	USA	326 enrolled
Chaftari (PMID 22814329)	Transplantation	4003	YES (10/09/2008)	http://clinicaltrials.gov/show/NCT00750737	NCT00750737	2008-2012	YES 2x (under the Abstract and in the Methods section of the main text)	YES 2x (under the Abstract and in the Methods section of the main text)	NO	n/a	Comparison of posaconazole versus weekly amphotericin B lipid complex for the prevention of invasive fungal infections in hematopoietic stem-cell transplantation	infectious diseases	n	sc	USA	46
Cheung (PMID 22609981)	Surg Endosc	4013	NO	n/a	n/a	2009-2010	NO	NO	NO	n/a	Outcome and safety of self-expandable metallic stents for malignant colon obstruction	gastrointestinal endoscopy	n	mc	South Korea	123 randomized
Chowdhury (PMID 22580944)	Ann Surg	7492	YES 2x (09/11/2009)	https://www.clinicaltrialsregister.eu/ctr-search/search?query=eudract_number:2009-014774-18	NCT01087853 / EUCTR2009-014774-18-GB	2009-?	YES 2x (in the Abstract and the Methods section of the main text)	YES (in the Methods section of the main text)	NO	n/a	A randomized, controlled, double-blind crossover study on the effects of 2-L infusions of 0.9% saline and plasma-lyte(R) 148 on renal blood flow velocity and renal cortical tissue perfusion in healthy volunteers	GI surgery	n	sc	Great Britain	12	The publication states an NCT number, which can not be found on the ICTRP. (Only in CT.gov). It is available in the ICTRP but only under the EUCTR number, which in turn is not mentioned in the publication.
Ciancio (PMID 22946986)	Am J Transplant	6394	YES (19/09/2007)	http://clinicaltrials.gov/show/NCT00533442	NCT00533442	2000-2009	YES 2x (in the Methods Section/Study Design and under Acknowledgements)	NO	YES	patient recruitment before 2004	rapamycin vs mycophenolate mofetil in pancreas kidney transplant recipients	pancreas and kidney tx/surgery/nephrology	n	sc	USA	170 enrolled
Clayton (PMID 22728292)	Transplantation	4003	NO	n/a	n/a	1992-93	NO	NO	YES	patient recruitment before 2004	Mycophenolate versus azathioprine for kidney transplantation: a 15-year follow-up of a randomized trial	kidney tx	?	?	New Zealand	503
Conigliaro (PMID 22926890)	Surg Endosc	4013	YES (04/10/2011)	http://clinicaltrials.gov/show/NCT01449084	NCT01449084	2009-2011	YES (in the Methods section of the main text)	YES (in the Methods section of the main text)	NO	n/a	Pancreatic duct stenting for the duration of ERCP only does not prevent pancreatitis after accidental pancreatic duct cannulation: a prospective randomized trial	gastroenterology, endoscopy, surgery	n	sc	Italy	40
Corte (PMID 22893135)	Endoscopy	5210	YES	http://www.anzctr.org.au/ACTRN12608000600347.aspx	ACTRN 12608000600347	2009-2011	YES (in the Methods Section of the main text)	YES (in the Methods Section of the main text)	NO	n/a	Hyoscine butylbromide administered at the cecum increases polyp detection in patients undergoing colonoscopy	gastroenterology	n	sc	Australia	601 randomized
De Boer (PMID 22791099)	Ann Surg	7492	YES (28/05/2010)	http://isrctn.org/ISRCTN85205641	ISRCTN85205641	2006-2010	YES (in the Abstract)	NO	NO	n/a	Fibrin sealant for prevention of resection surface-related complications after liver resection: a randomized controlled trial	hepatobiliary surgery, liver tx	n	mc (n=7)	Netherlands	310
De Corte (PMID 23001752)	Br J Surg	4606	YES, but not in the ICTRP!!!	http://www.clinicaltrials.be	B39620097060	2009-2010	YES (in the abstract under conclusions and in the Methods section of the main text)	YES (in the Methods Section of the main text)	NO	n/a	To investigate the effect of different volatile anaesthetics on intestinal motility and the impact on surgeon satisfaction during laparoscopic surgery requiring small bowel anastomosis	anesthesiology/surgery	n	sc	Belgium	44 randomized	The authors give the information that the trial was registered at http://www.clinicaltrials.be with the following registration number: B39620097060. The Belgian trial registry is not included in the ICTRP network. It is only available in French/Dutch and not publicly searchable.
De Simone (PMID 22882750)	Am J Transplant	6394	YES	https://www.clinicaltrialsregister.eu/ctr-search/search?query=eudract_number:2007-001821-85	EUCTR2007-001821-85-SE	2008-2011	NO	NO	NO	n/a	Everolimus with reduced tacrolimus improves renal function in de novo liver transplant recipients	liver tx/hepato-biliary surgery/hepatology	mn	mc	Italy	719 randomized, 641 completed study
Dolak (PMID 22930176)	Endoscopy	5210	YES	http://clinicaltrials.gov/show/NCT01090843	NCT01090843	2010-2011	YES (in the Methods Section of the main text)	YES (in the Methods Section of the main text)	NO	n/a	small-bowel imaging comparing MiroCam and EndoCapsule	gastroenterology	n	sc	Austria	50 included
Duelund-Jakobsen (PMID 22961528)	Br J Surg	4606	YES	http://clinicaltrials.gov/show/NCT01254695	NCT01254695	2010-2011	YES (in the abstract under conclusions and in the Methods section of the main text)	YES (in the abstract under conclusions and in the Methods section of the main text)	NO	n/a	to determine whether alternative stimulator settings would increase treatment efficacy in patients with faecal incontinence	surgery	mn	mc (n=2)	Denmark	15 randomized
Ellatif (PMID 23269370)	Surg Endosc	4013	YES	http://clinicaltrials.gov/show/NCT01412996	NCT01412996	2008-2012	NO	NO	NO	n/a	Quality-of-life measures after single-access versus conventional laparoscopic cholecystectomy	surgery	n	sc	Egypt	269 randomized
Fischer (PMID 22494671)	Am J Transplant	6394	YES (15/09/2006)	http://clinicaltrials.gov/show/NCT00378014	NCT00378014	2006-2010	YES (in the Methods section of the main text)	NO	NO	n/a	A randomized, controlled study to assess the conversion from calcineurin-inhibitors to everolimus after liver transplantation--PROTECT	hepatobiliary surgery, liver tx	mn (n=4)	mc	Germany	203
Frozanpor (PMID 22584629)	Ann Surg	7492	YES (12/07/2007)	http://clinicaltrials.gov/show/NCT00500968	NCT00500968	2006-2011	YES 2x (in the Abstract and the Methods section of the main text)	YES 2x (in the Abstract and the Methods section of the main text)	NO	n/a	The effect of prophylactic transpapillary pancreatic stent insertion on clinically significant leak rate following distal pancreatectomy: results of a prospective controlled clinical trial	GI surgery	n	sc	Sweden	58
Garborg (PMID 22622786)	Endoscopy	5210	YES (21/03/2011)	http://clinicaltrials.gov/show/NCT01370928	NCT01370928	2011	YES 2x (in the Abstract and the Methods section of the main text)	YES (in the Methods section of the main text)	NO	n/a	Reduced pain during screening colonoscopy with an ultrathin colonoscope: a randomized controlled trial	gastroenterology, endoscopy	n	sc	Norway	190
Gentileschi (PMID 22441975)	Surg Endosc	4013	YES	http://clinicaltrials.gov/show/NCT01459471	NCT01459471	2010-2011	NO	NO	NO	n/a	Staple-line reinforcement during laparoscopic sleeve gastrectomy using three different techniques	bariatric surgery	n	sc	Italy	120 randomized
Goel (PMID 22773237)	Surg Endosc	4013	YES (15/11/2011)	http://isrctn.org/ISRCTN29657697	ISRCTN29657697	2010	YES (in the Methods section of the main text)	YES (in the Methods section of the main text)	NO	n/a	Randomized controlled trial comparing three methods of liver retraction in laparoscopic Roux-en-Y gastric bypass	bariatric surgery	n	sc	China	60
Green (PMID 23132548)	Br J Surg	4606	YES (01/11/1999)	http://clinicaltrials.gov/show/NCT00003354	NCT00003354	1996-2002	NO	NO	YES	patient recruitment before 2004	laparoscopically assisted versus open surgery for colorectal cancer	pathology/surgery	n	mc (n=27)	Great Britain	794 randomized	This report presents long term f/u data of the RCT conducted between 1996 and 2002.
Grubnik (PMID 22350244)	Surg Endosc	4013	NO	n/a	n/a	2005-2009	NO	NO	NO	n/a	Laparoscopic common bile duct exploration versus open surgery: comparative prospective randomized trial	general surgery	n	sc	Ukraine	256
Halttunen (PMID 23239304)	Surg Endosc	4013	NO	n/a	n/a	2011-2012	NO	NO	NO	n/a	thin versus regular-sized guide wire in wire-guided biliary cannulation	surgery	n	sc	Finland	100 randomized
Hamilton (PMID 22534422)	Ann Surg	7492	YES (20/05/2011)	http://clinicaltrials.gov/show/NCT01359410	NCT01359410	2007-2011	YES 2x (in the Abstract and the Methods section of the main text)	YES (in the Methods section of the main text)	NO	n/a	Mesh reinforcement of pancreatic transection decreases incidence of pancreatic occlusion failure for left pancreatectomy: a single-blinded, randomized controlled trial	general surgery	n	sc	USA	100
Han (PMID 22626945)	J Neurol Neurosurg PS	4764	NO	n/a	n/a	2007-2009	NO	NO	NO	n/a	Clonazepam quiets tinnitus: a randomised crossover study with Ginkgo biloba	otolaryngology, psychiatry, neurology	n	sc	South Korea	75
Harlaar (PMID 23095610)	Ann Surg	7492	NO	n/a	n/a	1986-1991	n/a	n/a	YES	patient recruitment before 2004	long-term outcomes of allogeneic blood transfusion vs and autologous blood transfusion in colorectal cancer patients	surgery	n	sc	Netherlands	475 randomized
Helmio (PMID 22476829)	Surg Endosc	4013	YES	http://clinicaltrials.gov/show/NCT00793143	NCT00793143	2008-2010	NO	NO	NO	n/a	laparoscopic sleeve gastrectomy vs gastric bypass in the treatment of morbid obesity	(bariatric) surgery	n	mc (n=3)	Finland	240 randomized	Study registered at clinicaltrials.gov as prospective cohort study??
Herndon (PMID 22895351)	Ann Surg	7492	YES (26/12/2007)	http://clinicaltrials.gov/show/NCT00675714	NCT00675714	01/2004-2017(estimated)	YES (in the abstract in the conclusions section and under the authors' affiliations)	YES (in the abstract in the conclusions section)	NO	n/a	To determine the safety and efficacy of propranolol given for 1 year on cardiac function, resting energy expenditure, and body composition in pediatric patients with large burns	Pediatrics/surgery	n	sc	USA	800 estimated enrollment
Hirsch (PMID 23137180)	Am J Transplant	6394	YES (12/09/2005)	http://clinicaltrials.gov/show/NCT00171496	NCT00171496	2003-2005	YES (in the Methods Section)	NO	YES	patient recruitment before 2004; substudy of a RCT see notes	Polyomavirus BK Replication in De Novo Kidney Transplant Patients Receiving Tacrolimus or Cyclosporine	Transplantation and Clinical Virology (Biomedicine)/Surgery/Nephrology	mn	mc	Switzerland	693 enrolled	This study used urine and EDTA blood samples taken from patients between 2003 and 2005 in the frame of another study which has already been published: Vincenti F, Friman S, Scheuermann E, et al. Results of an international, randomized trial comparing glucose metabolism disorders and outcome with cyclosporine versus tacrolimus. AmJ Transplant 2007; 7: 1506–1514.
Hosgood (PMID 22902793)	Transplantation	4003	YES	http://www.controlled-trials.com/ISRCTN14709684/14709684	ISRCTN14709684	2010-2012	YES (above the authors' affiliations and in the Methods section of the main text)	NO	NO	n/a	transversus abdominis plane block versus placebo control in live-donor nephrectomy	Infection, Immunity & Inflammation/anesthesiology	n	sc	Great Britain	50 randomized
Janssen (PMID 22538682)	Surg Endosc	4013	YES (1/1/2007)	http://www.trialregister.nl/trialreg/admin/rctview.asp?TC=964	n/a	2006-2009	NO	NO	NO	n/a	Perioperative outcomes using LigaSure compared to conventional bipolar instruments in laparoscopic salpingo-oophorectomy	gynecology	n	mc (n=3)	Netherlands	100 randomized
Jo (PMID 22358123)	Surg Endosc	4013	NO	n/a	n/a	?	NO	NO	NO	?	Ramosetron, dexamethasone, and their combination for the prevention of postoperative nausea and vomiting in women undergoing laparoscopic cholecystectomy	anesthesiology	n	sc	South Korea	120
Jorgensen (PMID 23203909)	Br J Surg	4606	YES	http://clinicaltrials.gov/show/NCT00815698	NCT00815698	2008-2011	YES (in the abstract under conclusions and in the Methods section of the main text)	YES (in the Methods section of the main text)	NO	n/a	self-gripping mesh versus sutured mesh for Lichtenstein hernia repair	general surgery	n	mc (n=5)	Denmark	338 randomized
Kahokehr (PMID 22258294)	Surg Endosc	4013	YES (04/03/2008)	http://clinicaltrials.gov/show/NCT00633737	NCT00633737	2008-2010	YES (in the Methods section of the main text)	YES (in the Methods section of the main text)	NO	n/a	The effect of perioperative psychological intervention on fatigue after laparoscopic cholecystectomy: a randomized controlled trial	general surgery	n	sc	New Zealand	75
Kalarchian (PMID 21719357)	Surg Obes Relat Dis	3929	YES	http://clinicaltrials.gov/show/NCT00623792	NCT00623792	2008-2012	NO	NO	NO	n/a	to determine whether a preoperative lifestyle intervention (targeting diet, exercise, and preparation for surgery) will favorably impact obesity-related parameters prior to bariatric surgery and improve short-term postoperative outcomes	bariatric surgery	n	sc	USA	36 randomized
Kaminski (PMID 22723185)	Endoscopy	5210	YES (17/04/2009)	http://clinicaltrials.gov/show/NCT00883792	NCT00883792	2009-2036?	YES (in the Abstract)	NO	NO	n/a	The NordICC Study: rationale and design of a randomized trial on colonoscopy screening for colorectal cancer	gastroenterology, endoscopy	mn	mc	Norway	66000 planned	This report only presents rationale and design of the RCT
Koning (PMID 22961514)	Br J Surg	4606	YES	http://isrctn.org/ISRCTN93798494	ISRCTN93798494	2009-2011	YES (in the abstract under conclusions and in the Methods section of the main text)	YES (in the Methods section of the main text)	NO	n/a	chronic pain after the transinguinal preperitoneal technique compared with Lichtenstein's method for inguinal hernia repair	general surgery	n	mc (n=2)	Netherlands	302 randomized
Krämer (PMID 22858806)	Transplantation	4003	YES (with the Cochrane Renal Group); not specified when - must have been between 2005 and 2009	http://www.cochrane-renal.org/dbsearch.php?d_each=574	CRG020800135	2003-2004	YES (under the authors' affiliations)	NO	YES	patient recruitment before 2004	long-term efficacy and safety of two steroid-free regimens compared with a triple immunosuppressive therapy in renal transplant recipients	nephrology/kidney tx	mn (n=10)	mc (n=21)	Germany	451 randomized	Registered with the Cochrane Renal Group!
Kupsch (PMID 22492213)	J Neurol Neurosurg PS	4764	YES (29/09/2006)	http://clinicaltrials.gov/show/NCT00382967	NCT00382967	2006-2011	YES (in the Abstract)	NO	NO	n/a	Impact of DaTscan SPECT imaging on clinical management, diagnosis, confidence of diagnosis, quality of life, health resource use and safety in patients with clinically uncertain parkinsonian syndromes: a prospective 1-year follow-up of an open-label controlled study	neurology	mn (n=3)	mc (n=3)	Germany	273
Kwak (PMID 22752286)	Surg Endosc	4013	YES (27/09/2011)	http://clinicaltrials.gov/show/NCT01443962	NCT01443962	2011-2012	NO	NO	NO	n/a	High positive end-expiratory pressure preserves cerebral oxygen saturation during laparoscopic cholecystectomy under propofol anesthesia	anesthesiology	n	sc	Korea	60
Langer (PMID 22390625)	Am J Transplant	6394	YES (03/11/2006)	http://clinicaltrials.gov/show/NCT00395889	NCT00395889	2006-2010	YES (in the Acknowledgments)	NO	NO	n/a	Exercise training after lung transplantation improves participation in daily activity: a randomized controlled trial	respiratory rehabilitation, lung tx	n	sc	Belgium	40
Lebranchu (PMID 22486815)	Am J Transplant	6394	YES (25/08/2005)	http://clinicaltrials.gov/show/NCT00137345	NCT00137345	2002-2003	NO	NO	YES	patient recruitment before 2004	Five-year results of a randomized trial comparing de novo sirolimus and cyclosporine in renal transplantation: the SPIESSER study	nephrology, kidney tx surgery	mn	mc	France	145	f/u of the SPIESSER study
Lee (PMID 22179454)	Surg Endosc	4013	NO	n/a	n/a	2006-2007	NO	NO	NO	n/a	What is the best reconstruction method after distal gastrectomy for gastric cancer?	general surgery	n	sc	South Korea	159	Above the affiliations it is stated that "This clinical trial was not registered in a public acceptable trials registry."
Lee (PMID 22828986)	Br J Surg	4606	YES	http://clinicaltrials.gov/show/NCT00730743	NCT00730743	2008-2011	YES (in the abstract under conclusions and in the Methods section of the main text)	YES (in the Methods section of the main text)	NO	n/a	intermittent Pringle manoeuvre vs no intermittent Pringle manoeuvre during liver resection	hepatobiliary surgery	n	sc	China	126 randomized
Leung (PMID 22819642)	J Am Coll Surg	4549	NO	n/a	n/a	2010-2011?	NO	NO	NO	n/a	cost analysis of single-incision (SI) vs. multi-incision (MI) laparoscopic cholecystectomy	surgery	n	mc (n=3)	USA	79 randomized
Lezoche (PMID 22864880)	Br J Surg	4606	YES (15/09/2011)	http://clinicaltrials.gov/show/NCT01609504	NCT01609504	1997-2004	YES (in the abstract under conclusions)	NO	YES	patient recruitment before 2004	endoluminal locoregional resection versus laparoscopic total mesorectal excision for T2 rectal cancer after neoadjuvant therapy	surgery	n	mc (n=2)	Italy	102 randomized
Llewellyn-Bennett (PMID 22961517)	Br J Surg	4606	NO	n/a	n/a	2006-2010	NO	NO	NO	n/a	to investigate the effect of fibrin sealant (Tisseel((R))) on total seroma volumes from the breast, axilla and back (donor site) after latissimus dorsi breast reconstruction	breast reconstruction (Breast Reconstruction Quality of Life and Clinical Outcomes Research Group, School of Clinical Sciences)/surgery	n	sc	Great Britain	107 randomized
Löffler (PMID 23095628)	Ann Surg	7492	YES	http://www.drks.de/DRKS00000040	DRKS00000040	2009-?	YES (in the title!!! And in the Methods section)	YES (in the Methods Section)	NO	n/a	The objective of the HASTA trial was to compare hand suture versus stapling loop ileostomy closure	surgery	n	mc	Germany	337 randomized
Longcroft-Wheaton (PMID 22893132)	Endoscopy	5210	YES2x: with the European clinical trials database Eudra (CT 2009–016742–10) and with clinical trials.gov (NCT01182623).	http://clinicaltrials.gov/show/NCT01182623	NCT01182623	2009-2010	YES (in the Methods Section of the main text)	YES (in the Methods Section of the main text)	NO	n/a	High-definition vs. standard-definition colonoscopy in the characterization of small colonic polyps	endoscopy	n	sc	Great Britain	170 randomized	Study registered at clinicaltrials.gov as prospective cohort study??
Luna (PMID 23232993)	Surg Endosc	4013	NO	n/a	n/a	2010	NO	NO	NO	n/a	pain, inflammatory response, and short-term outcomes after single port vs laparoscopic cholecystectomy	surgery	n	sc	Brazil	40 randomized
Maccecchini (PMID 22791904)	J Neurol Neurosurg PS	4764	NO	n/a	n/a	2010-2011	n/a	NO	NO	n/a	Posiphen as a candidate drug to lower CSF amyloid precursor protein, amyloid-beta peptide and tau levels: target engagement, tolerability and pharmacokinetics in humans	neurosiences, clinical neurochemistry	n	?	USA	12 randomized (Phase I MAD), ? (Phase I SAD)	RCT not registered; open label NRS registered at clinicalstrials.gov: NCT01072812
Madureira (PMID 23052531)	Surg Endosc	4013	NO	n/a	n/a	2011	NO	NO	NO	n/a	incision characteristics and pain associated with laparoendoscopic single-site surgery (LESS) versus laparoscopic cholecystectomy	surgery	n	mc (n=2)	Brazil	57 randomized
Martelli (PMID 23154393)	Ann Surg	7492	YES (01/11/1999)	http://clinicaltrials.gov/show/NCT00002720	NCT00002720	1996-2000	YES (in the abstract in the conclusions section and in the Methods section/Study Design and Procedures)	YES (in the abstract in the conclusions section and in the Methods section/Study Design and Procedures)	YES	patient recruitment before 2004	axillary dissection versus no axillary dissection in older patients with T1N0 breast cancer	gynecology	n	sc	Italy	238 randomized
Masden (PMID 22549748)	Ann Surg	7492	YES (26/05/2011)	http://clinicaltrials.gov/show/NCT01366105	NCT01366105	2008-2010	YES (in the Abstract)	YES (in the Abstract)	NO	n/a	Negative pressure wound therapy for at-risk surgical closures in patients with multiple comorbidities: a prospective randomized controlled study	plastic surgery	n	sc	USA	93
Masoni (PMID 22733197)	Surg Endosc	4013	YES (25/03/2011)	http://clinicaltrials.gov/show/NCT01326052	NCT01326052	2004-2010	YES (in the Methods section of the main text)	YES (in the Methods section of the main text)	NO	n/a	Preservation of the inferior mesenteric artery via laparoscopic sigmoid colectomy performed for diverticular disease: real benefit or technical challenge: a randomized controlled clinical trial	general surgery	n	sc	Italy	133
Mickevicius (PMID 23052526)	Surg Endosc	4013	NO	n/a	n/a	2000-2003	NO	NO	YES	patient recruitment before 2004	Influence of wrap length on the effectiveness of Nissen and Toupet fundoplications	surgery/gastroenterology	n	sc	Lithuania	153 randomized
Mistry (PMID 22911972)	Arch Surg	4422	YES (17/01/2011)	http://www.ctri.nic.in/Clinicaltrials/pmaindet2.php?trialid=2419	CTRI/2010/091/003023	2006-?	YES 2x (in the Abstract and the Methods section of the main text)	YES 2x (in the Abstract and the Methods section of the main text)	NO	n/a	Effect of short-term vs prolonged nasogastric decompression on major postesophagectomy complications: a parallel-group, randomized trial	thoracic surgery, surgical oncology	n	sc	India	150
Mjornstedt (PMID 22812414)	Am J Transplant	6394	YES	http://clinicaltrials.gov/show/NCT00634920	NCT00634920	2008-2010	YES (in the Methods Section)	NO	NO	n/a	renal function after early conversion from a calcineurin inhibitor to everolimus	kidney tx/surgery/nephrology	mn	mc	Sweden	202 randomized
Montorsi (PMID 23095631)	Ann Surg	7492	YES	https://www.clinicaltrialsregister.eu/ctr-search/search?query=eudract_number:2008-005714-46	EUCTR2008-005714-46	2009-2011	YES (in the Methods Section)	YES (in the Methods Section)	NO	n/a	To evaluate the role of an absorbable fibrin sealant patch (TachoSil) in reducing postoperative pancreatic fistula after distal pancreatectomy	surgery	n	mc	Italy	275 enrolled
Moreno-Egea (PMID 22773233)	Surg Endosc	4013	YES (07/10/2011)	http://www.controlled-trials.com/ISRCTN88233610	ISRCTN88233610	2005-2008	NO	NO	NO	n/a	Randomized clinical trial of laparoscopic hernia repair comparing titanium-coated lightweight mesh and medium-weight composite mesh	general surgery	n	sc	Spain	107
Mori (PMID 22696191)	Endoscopy	5210	YES (12/06/2010)	http://www.umin.ac.jp/ctr/index.htm	JPRN-UMIN000003743	2010-2011	NO	NO	NO	n/a	Local steroid injection into the artificial ulcer created by endoscopic submucosal dissection for gastric cancer: prevention of gastric deformity	gastroenterology, endoscopy, surgery	n	sc	Japan	45
Mourer (PMID 22955227)	Transplantation	4003	YES	http://clinicaltrials.gov/show/NCT00169910	NCT00169910	2005-2010	YES (in the Methods Section)	NO	YES	only a substudy of a randomized trial	Late calcineurin inhibitor withdrawal prevents progressive left ventricular diastolic dysfunction in renal transplant recipients	kidney tx/nephrology/cardiology	n	sc	Netherlands	119
Müller (PMID 22987303)	Br J Surg	4606	YES	http://clinicaltrials.gov/show/NCT01079442	NCT01079442	2010-2011	YES (in the abstract under conclusions)	NO	NO	n/a	to investigate whether coffee intake decreases postoperative ileus after colectomy	surgery	n	mc (n=3)	Germany	80 randomized
Naesens (PMID 22694733)	Am J Transplant	6394	YES (01/08/2005)	http://clinicaltrials.gov/show/NCT00141037	NCT00141037	2005-2006	YES (under the author affiliations)	NO	NO	n/a	Subclinical inflammation and chronic renal allograft injury in a randomized trial on steroid avoidance in pediatric kidney transplantation	kidney tx/nephrology/pediatrics/surgery	mn	mc	Belgium	130 enrolled
Nissan (PMID 22871988)	Ann Surg	7492	YES (15/06/2012)	http://clinicaltrials.gov/show/NCT01623258	NCT01623258	2002-2010	YES (in the abstract in the conclusions section)	YES (in the abstract in the conclusions section)	YES	patient recruitment before 2004	To assess whether targeted nodal assessment and ultrastaging improves disease-free survival (DFS) in colon cancer	surgical oncology/surgery	mn	mc	USA	192 randomized	Start of enrollment 2002; but registered in June 2012 as an observational study???
Noguera (PMID 22648123)	Surg Endosc	4013	YES 2x (EUDRACT2008-006026-33 and Clinical Trials, NCT 00835250)	http://clinicaltrials.gov/show/NCT00835250	NCT00835250	2009-2010	YES (in the title and in the Methods section of the main text)	YES (in the Methods section of the main text)	NO	n/a	laparoscopic cholecystectomy and hybrid natural orifice transluminal endoscopic surgery (NOTES)	surgery/gastroenterology	n	sc	Spain	60 randomized
Nytroen (PMID 22900793)	Am J Transplant	6394	YES	http://clinicaltrials.gov/show/NCT01091194	NCT 01091194	2009-2011	YES (in the Methods Section)	NO	NO	n/a	High-intensity interval training improves peak oxygen uptake and muscular exercise capacity in heart transplant recipients	Cardiology/Cardiothoracic Surgery	n	sc	Norway	51 enrolled (52 randomized)
Oberkofler (PMID 23095627)	Ann Surg	7492	YES	http://clinicaltrials.gov/show/NCT01233713	NCT01233713	2006-2011	YES (in the Methods Section of abstract and main text)	YES (in the Methods Section of the main text)	NO	n/a	primary anastomosis vs. Hartmann's procedure for perforated left colonic diverticulitis with purulent or fecal peritonitis	visceral surgery	n	mc	Switzerland	62 enrolled
Ong (PMID 22513659)	Br J Surg	4606	YES (30/04/2003)	http://isrctn.org/ISRCTN83168963	ISRCTN83168963	2002-2005	YES 2x (in the Abstract and the Methods section of the main text)	YES (in the Methods section of the main text)	YES	patient recruitment before 2004	Randomized clinical trial of glutamine-supplemented versus standard parenteral nutrition in infants with surgical gastrointestinal disease	pediatric surgery	n	mc (n=14)	Great Britain	174
Orban (PMID 22918218)	Transplantation	4003	YES	http://clinicaltrials.gov/show/NCT01070563	NCT01070563	2009-2011	YES (under the authors' affiliations)	NO	NO	n/a	to evaluate the benefit of a transcranial Doppler-directed strategy before performing the CTA to confirm brain death	Réanimation médico-chirurgicale	n	sc	France	44 randomized
Ortiz (PMID 22430092)	Arch Surg	4422	YES (17/06/2009)	http://isrctn.org/ISRCTN19463413	ISRCTN19463413	2009-2010	YES 2x (in the Abstract and the Methods section of the main text)	YES 2x (in the Abstract and the Methods section of the main text)	NO	n/a	Influence of rescrubbing before laparotomy closure on abdominal wound infection after colorectal cancer surgery: results of a multicenter randomized clinical trial	general surgery	n	mc (n=9)	Spain	969
Park (PMID 22864881)	Br J Surg	4606	YES	http://clinicaltrials.gov/show/NCT01042743	NCT01042743	2009-2011	YES (in the abstract under conclusions)	NO	NO	n/a	robot-assisted versus standard laparoscopic right colectomy	colorectal surgery	n	sc	Korea	71 randomized
Perez (PMID 23239295)	Surg Endosc	4013	NO	n/a	n/a	2009-2011	NO	NO	NO	n/a	Single-incision laparoscopic surgery for acute appendicitis in children	pediatric surgery	n	sc	USA	50 randomized
Picchio (PMID 22538671)	Surg Endosc	4013	YES	http://clinicaltrials.gov/show/NCT00986544	NCT00986544	2009-2010	NO	NO	NO	n/a	Drain vs no drain after elective laparoscopic cholecystectomy	surgery	mn	mc (n=3)	Italy	106 randomized
Ponce (PMID 22951075)	Surg Obes Relat Dis	3929	YES (01/02/2010)	http://clinicaltrials.gov/show/NCT01061385	NCT01061385	2010	YES (in the Methods section of the main text)	YES (in the Methods section of the main text)	NO	n/a	Prospective, randomized, multicenter study evaluating safety and efficacy of intragastric dual-balloon in obesity	bariatric surgery	n	mc (n=3)	USA	30
Poon (PMID 22538676)	Surg Endosc	4013	YES	http://clinicaltrials.gov/show/NCT01101672	NCT 01101672	2009-2011	YES (in the Methods section of the main text)	YES (in the Methods section of the main text)	NO	n/a	Single-incision versus conventional laparoscopic colectomy for colonic neoplasm	colorectal surgery	n	sc	China	50 randomized
Rogers (PMID 22696580)	J Neurol Neurosurg PS	4764	YES, the original RCT (23/10/2000)	http://isrctn.org/ISRCTN98767960	ISRCTN98767960 (original RCT)	1993-2002	NO	NO	YES	patient recruitment before 2004	Assessing the risk of subsequent tonic-clonic seizures in patients with a history of simple or complex partial seizures	neurology	n	mc	Great Britain	1443	The original RCT (MESS study) was registered
Rosenow (PMID 22595362)	J Neurol Neurosurg PS	4764	YES (19/10/2005)	http://clinicaltrials.gov/show/NCT00242606	NCT00242606	2005-2007	YES (in the abstract under conclusions and in the Methods section of the main text)	YES (in the Methods Section of the main text)	NO	n/a	lamotrigine compared with levetiracetam in the initial 26 weeks of monotherapy for focal and generalised epilepsy	neurology	n	mc	Germany	409 randomized
Ross (23242490)	Surg Endosc	4013	NO	n/a	n/a	2010-2011	NO	NO	NO	n/a	Laparo-endoscopic single-site (LESS) cholecystectomy with epidural vs. general anesthesia	surgery	n	sc	USA	20 randomized
Saad (PMID 23188563)	Br J Surg	4606	YES	http://www.drks.de/DRKS00000302	DRKS00000302	2010-2011	YES (in the abstract under conclusions and in the Methods section of the main text)	YES (in the Methods section of the main text)	NO	n/a	to test whether single-port and/or minilaparoscopic cholecystectomy are superior to conventional laparoscopic cholecystectomy	general surgery	n	sc	Germany	105 randomized
Sakuramoto (PMID 23247737)	Surg Endosc	4013	YES (UMIN CTR), not yet in the ICTRP	n/a	UMIN000001513	2005-2008	YES (in the Methods section and the Discussion of the main text)	YES (in the Methods section of the main text)	NO	n/a	Laparoscopy versus open distal gastrectomy by expert surgeons for early gastric cancer in Japanese patients	surgery	n	sc	Japan	64 randomized	Will probably appear in the ICTRP on 04/03/2013, because in UMIN-CTR the following statement can be found: "Date of ICMJE and WHO compliant trial information registration and disclosure): 2013/02/20". Was not yet imported into ICTRP.
Sancho (PMID 23095630)	Ann Surg	7492	NO	n/a	n/a	2000-2006	NO	NO	YES	patient recruitment before 2004	hemithyroidectomy versus Dunhill for the surgical management of asymmetrical multinodular goiter	endocrine surgery	n	mc	Spain	118 randomized
Sarwal (PMID 22694755)	Am J Transplant	6394	YES	http://clinicaltrials.gov/show/NCT0014103	NCT00141037	2005-2006	YES (under the author affiliations)	NO	NO	n/a	To determine whether steroid avoidance in pediatric kidney transplantation is safe and efficacious	Pediatrics	n	mc	USA	130 enrolled
Sarwer (PMID 22551576)	Surg Obes Relat Dis	3929	YES	http://clinicaltrials.gov/show/NCT00125073	NCT00125073	2005	NO	NO	NO	n/a	to investigate the efficacy of postoperative dietary counseling to improve outcomes after bariatric surgery	psychiatry	n	sc	USA	84 randomized
Sasaki (PMID 22638779)	Endoscopy	5210	YES (11/11/2008)	http://www.umin.ac.jp/ctr/index.htm	JPRN-UMIN000001497	2008-2009	YES 2x (in the Abstract and the Methods section of the main text)	YES 2x (in the Abstract and the Methods section of the main text)	NO	n/a	Propofol sedation with bispectral index monitoring is useful for endoscopic submucosal dissection: a randomized prospective phase II clinical trial	gastroenterology, endoscopy, surgery	n	sc	Japan	178
Sato (PMID 22833021)	Endoscopy	5210	YES (30/03/2011)	http://www.umin.ac.jp/ctr/index.htm	UMIN000005341	2011	YES (in the Methods section of the main text)	YES (in the Methods section of the main text)	NO	n/a	A prospective randomized study on the benefits of a new small-caliber colonoscope	gastroenterology, endoscopy, surgery	n	sc	Japan	330
Shadid (PMID 22627969)	Br J Surg	4606	YES (06/04/2010)	http://clinicaltrials.gov/show/NCT01103258	NCT01103258	2005-2007	YES (in the Abstract)	NO	NO	n/a	Randomized clinical trial of ultrasound-guided foam sclerotherapy versus surgery for the incompetent great saphenous vein	dermatology, surgery	n	mc (n=3)	Netherlands	460
Shihab (PMID 23167508)	Am J Transplant	6394	YES (17/03/2008)	http://clinicaltrials.gov/show/NCT00650468	NCT00650468	1999-2007	YES (in the Materials and Methods Section)	YES (in the Materials and Methods Section)	YES	patient recruitment before 2004	Effect of Corticosteroid Withdrawal on Tacrolimus and Mycophenolate Mofetil Exposure in kidney transplant patients	kidney tx/nephrology	n	mc	USA	397 enrolled
Shin (PMID 23052515)	Surg Endosc	4013	YES	http://clinicaltrials.gov/show/NCT01325844	NCT 01325844	2010-2011	YES (in the Methods section of the main text)	YES (in the Methods section of the main text)	NO	n/a	The effects of combined epidural and general anesthesia on the autonomic nervous system and bioavailability of nitric oxide in patients undergoing laparoscopic pelvic surgery	anesthesiology/urology	n	sc	Korea	45 randomized
Smerud (PMID 22946930)	Am J Transplant	6394	YES	http://clinicaltrials.gov/show/NCT00423384	NCT00423384	2007-2010	YES (in the Materials and Methods Section)	YES (in the Materials and Methods Section)	NO	n/a	ibandronate vs placebo as add-on to calcitriol and calcium for Prevention of Bone Loss After Renal Transplantation in renal transplant recipients with early stable renal function	kidney tx/nephrology/surgery/endocrinology	n	sc	Norway	129 randomized
Solomon (PMID 22549370)	Surg Endosc	4013	YES	http://clinicaltrials.gov/show/NCT00963950	NCT00963950	2009-2010	YES (in the Methods Section)	YES (in the Methods Section)	YES	NO RCT (only a prospective cohort study)	Transvaginal cholecystectomy versus single-incision laparoscopic cholecystectomy versus four-port laparoscopic cholecystectomy: a prospective cohort study	gastroenterology, endoscopy, surgery	n	sc	USA	47
Sovik (PMID 22951078)	Surg Obes Relat Dis	3929	YES (18/05/2006)	http://clinicaltrials.gov/show/NCT00327912	NCT00327912	2006-2014?	YES (in the Methods section of the main text)	YES (in the Methods section of the main text)	NO	n/a	Gastrointestinal function and eating behavior after gastric bypass and duodenal switch	bariatric surgery	mn (n=2)	mc (n=2)	Norway	60
Srinivasa (PMID 23132508)	Br J Surg	4606	YES	http://clinicaltrials.gov/show/NCT00911391	NCT00911391	2009-2011	YES (in the abstract under conclusions and in the Methods section of the main text)	YES (in the Methods section of the main text)	NO	n/a	to evaluate whether goal-directed fluid therapy is of value within an enhanced recovery protocol incorporating fluid restriction in patients undergoing elective colectomy	general surgery	n	sc	New Zealand	85 randomized
St Peter (PMID 22964730)	Ann Surg	7492	YES	http://clinicaltrials.gov/show/NCT00854815	NCT00854815	2008-2011	YES 2x, but it's wrong 2x!!! (in the abstract under conclusions and in the Methods section of the main text)	YES (in the Methods Section of the main text)	NO	n/a	Irrigation versus suction alone during laparoscopic appendectomy for perforated appendicitis	(pediatric) surgery	n	sc	USA	220 enrolled	The authors give the wrong NCT number (NCT00981136) in the abstract which actually belongs to another RCT of St Peter (SILS vs laparoscopic appendectomy; see http://clinicaltrials.gov/show/NCT00981136) !!!
Tan (PMID 22648100)	Surg Endosc	4013	n/a	n/a	n/a	2009-2010	n/a	n/a	YES	not concordant with the WHO's definition of a clinical trial (medical students, surgical residents = participants; low- vs high-fidelity laparoscopic simulation = interventions; laparoscopic skills/training success = outcomes	A randomized crossover trial examining low- versus high-fidelity simulation in basic laparoscopic skills training	surgery (surgical skills training)	n	mc	Australia	228
Teoh (PMID 23154391)	Ann Surg	7492	YES	http://clinicaltrials.gov/show/NCT01203566	NCT01203566	2009-2011	YES (under the author affiliations)	NO	NO	n/a	laparoendoscopic single-site access versus conventional 3-port appendectomy	general surgery	n	mc (n=2)	China	200 enrolled
Thompson (PMID 23034729)	Br J Surg	4606	YES (06/04/2000)	http://isrctn.org/ISRCTN37381646	ISRCTN37381646	1997-2007	YES (in the abstract under conclusions)	NO	YES	patient recruitment before 2004	abdominal aortic aneurysm screening	primary care/vascular surgery	n	mc (n=4)	Great Britain	67770 randomized
Tiberio (PMID 22752279)	Surg Endosc	4013	YES (01/07/2011)	http://clinicaltrials.gov/show/NCT01387828	NCT01387828	2001-2010	YES (above the author affiliations)	NO	YES	patient recruitment before 2004	Prospective randomized comparison of open versus laparoscopic management of splenic artery aneurysms: a 10-year study	general surgery	n	sc	Italy	29
Tolver (PMID 22961516)	Br J Surg	4606	YES	http://clinicaltrials.gov/show/NCT01170780	NCT01170780	2010-2011	YES (in the abstract under conclusions and in the Methods section of the main text)	YES (in the abstract under conclusions and in the Methods section of the main text)	NO	n/a	dexamethasone versus placebo in laparoscopic inguinal hernia repair	surgery/anesthesiology	n	sc	Denmark	80 enrolled
Trinka (PMID 22933814)	J Neurol Neurosurg PS	4764	YES (10/02/2006)	http://clinicaltrials.gov/show/NCT00175903	NCT00175903	2005-2007	YES (in the Abstract)	NO	NO	n/a	KOMET: an unblinded, randomised, two parallel-group, stratified trial comparing the effectiveness of levetiracetam with controlled-release carbamazepine and extended-release sodium valproate as monotherapy in patients with newly diagnosed epilepsy	neurology	mn (n=24)	mc (n=269)	Austria	1698
Tyden (PMID 22872297)	Transplantation	4003	YES (05/07/2005)	https://www.clinicaltrialsregister.eu/ctr-search/search?query=eudract_number:2005-001231-29	EUCTR2005-001231-29-SE	2005-?	NO	NO	NO	n/a	A randomized, double-blind, placebo-controlled study of single dose rituximab as induction in renal transplantation: a 3-year follow-up	kidney tx	n	mc	Sweden	140
Uzunoglu (PMID 23095609)	Ann Surg	7492	YES	http://clinicaltrials.gov/show/NCT01321450	NCT01321450	2009-2011	YES (in the Methods Section of the main text)	YES (in the Methods Section of the main text)	NO	n/a	Ultrasonic dissection versus conventional dissection techniques in pancreatic surgery	visceral surgery	mn	mc (n=3)	Germany	255 randomized (101 analyzed)	The trial is registered as an observational study (prospective cohort study)???
Veeramootoo (PMID 22302533)	Surg Endosc	4013	NO	n/a	n/a	2009-?	NO	NO	NO	n/a	Randomized controlled trial of laparoscopic gastric ischemic conditioning prior to minimally invasive esophagectomy, the LOGIC trial	GI surgery	n	sc	Great Britain	16
Vihervaara (PMID 23250671)	Surg Endosc	4013	YES	http://clinicaltrials.gov/show/NCT01002404	NCT01002404	2009-2010	NO	NO	NO	n/a	Angled- or straight-tipped hydrophilic guidewire in biliary cannulation	surgery	n	sc	Finland	155 randomized
Vincenti (PMID 22682022)	Am J Transplant	6394	YES	http://clinicaltrials.gov/show/NCT00483756	NCT00483756	2007-2010	YES (in the Methods Section/Study Design)	NO	NO	n/a	efficacy, renal function and safety at 1 year of tofacitinib (CP-690,550) in de novo kidney transplant patients	kidney tx/nephrology	mn	mc	USA	331 enrolled
Werling (PMID 23180572)	Br J Surg	4606	YES (22/09/2011)	http://clinicaltrials.gov/show/NCT01639677	NCT01639677	2000-2001 (recruitment)	NO	NO	YES	patient recruitment before 2004	Roux-en-Y gastric bypass vs vertical banded gastroplasty for morbidly obese patients	gastrosurgical research/bariatric surgery	n	sc	Sweden	82 randomized	Original study was registered retrospectively (and lists 100 in the ICTRP).
Wildi (PMID 22930173)	Endoscopy	5210	YES (24/05/2012)	http://clinicaltrials.gov/show/NCT01607827	NCT01607827	2008-2009	NO	NO	NO	n/a	Colorectal polypectomy during insertion and withdrawal or only during withdrawal	gastroenterology	n	sc	Switzerland	301 randomized	According to the ICTRP website study recruitment from 2004-2007???
Winston (PMID 22947426)	Am J Transplant	6394	YES	http://clinicaltrials.gov/show/NCT00497796	NCT00497796	2007-2009	NO	NO	NO	n/a	Efficacy and safety of maribavir dosed at 100 mg orally twice daily for the prevention of cytomegalovirus disease in liver transplant recipients	liver tx/hepatology	mn	mc	USA	307 randomized (233 completed)
Wiseman (PMID 23205690)	Am J Transplant	6394	?	?	?	?	NO	NO	YES	only a post hoc analysis of a randomized trial	The effect of everolimus versus mycophenolate upon proteinuria following kidney transplant and relationship to graft outcomes	kidney tx/nephrology	n	mc	USA	833
Zajicek (PMID 22791906)	J Neurol Neurosurg PS	4764	YES	https://www.clinicaltrialsregister.eu/ctr-search/search?query=eudract_number:2005-005263-29	EudraCT Number: 2005-005263-29	2006-2008	YES (in the abstract under conclusions and in the Methods section of the main text)	YES (in the Methods Section of the main text)	NO	n/a	Multiple sclerosis and extract of cannabis: results of the MUSEC trial	neurology	n	mc (n=22)	Great Britain	279 randomized	The authors give the wrong registration number twice, in the abstract and in the main text: NCT00552604 instead of EudraCT Number: 2005-005263-29
Zarate (PMID 23260801)	Surg Obes Relat Dis	3929	YES	http://clinicaltrials.gov/show/NCT01504685	NCT01504685	2003-2010	NO	NO	YES	patient recruitment before 2004	Long-term results of a randomized trial comparing banded versus standard laparoscopic Roux-en-Y gastric bypass	bariatric surgery	n	sc	Mexico	60 randomized
Zhou (PMID 23052541)	Surg Endosc	4013	NO	n/a	n/a	???	NO	NO	NO	?	to investigate the effect of mannitol infusion after pneumoperitoneum initiation on cerebral oxygen balance and quality of postoperative recovery in patients undergoing prolonged retroperitoneal laparoscopy	anesthesiology	n	sc	China	40 randomized
Zhu (PMID 22389136)	Br J Surg	4606	YES (16/05/2011)	http://clinicaltrials.gov/show/NCT01355887	NCT01355887	2008-2010	YES (in the Abstract)	NO	NO	n/a	Randomized clinical trial comparing infrahepatic inferior vena cava clamping with low central venous pressure in complex liver resections involving the Pringle manoeuvre	hepatobiliary surgery	n	sc	China	192	Registered as an "observational case-only study"?
Zuckermann (PMID 22776430)	Am J Transplant	6394	YES	http://clinicaltrials.gov/show/NCT00369382	NCT00369382	2006-2010	YES (under the author affiliations)	NO	NO	n/a	to evaluate the effect of conversion from a calcineurin inhibitor to sirolimus on renal function in patients with renal insufficiency and s/p cardiac tx	nephrology/heart tx?	mn	mc	Austria	121 enrolled
patient recruitment before 2004 or excluded for other reasons
NOT registered (but included)
registered, but not in the ICTRP
NOT registered (but excluded because of patient recruitment before 2004)

## Sheet: Tabelle2
Sample size median: registered vs. unregistered trials
unregistered RCTs (n = 18)			registered RCTs (n = 85)
sample size			sample size
51			185
110			397
46			71
123			282
256			92
100			125
75			48
120			34
159			300
79			59
107			326
40			46
12			12
57			40
50			601
20			310
16			44
40			719
			50
66			15
			269
			203
			58
			190
			120
			60
			100
			240
			800
			50
			100
			338
			75
			36
			66000
			302
			273
			60
			40
			126
			337
			170
			93
			133
			150
			202
			275
			107
			45
			80
			130
			60
			52
			62
			44
			969
			71
			106
			30
			50
			409
			105
			64
			130
			84
			178
			330
			460
			45
			129
			60
			85
			220
			200
			80
			1698
			140
			255
			155
			331
			301
			307
			279
			192
			121
			126
