# Supplementary material for: Surgical trials and trial registers: a cross-sectional study of randomized controlled trials published in journals requiring trial registration in the author instructions
Source: Trials. 2013 Dec 1;14:407. doi: 10.1186/1745-6215-14-407 (PMC4220812; doi:10.1186/1745-6215-14-407)
Supplement: Additional file 3 — Extracted data of 85 registered RCTs. [file 1745-6215-14-407-S3.xls]

## Sheet: Tabelle1
included and registered RCTs 06-12 2012 (n=85)
Author	Journal	Impact Factor (2011 Science Ed.)	registered in the ICTRP?	ICTRP URL	registry identifier	patient recruitment (years)	registration number specified in title/abstract/main text	registration explicitly mentioned in article, meaning a full sentence describing that the trial was registered at e.g. www.clinicaltrials.gov	EXCLUDE?	Reason for exclusion, e.g. patient recruited prior to 2004	topic of trial	(surg sub)specialty	national vs multinational	single vs multicenter	country of main investigator	sample size	study results (aggregate summary data) posted in CT.gov?	publications linked in primary register?	primary completion date	within 1 year = 1; 1-2 years = 2; more than 2 years ago = 3	study start date	study registration date ("study first received" in CT.gov)	retro/prospec	Notes
Abbas (PMID 22538670)	Surg Endosc	4013	YES	https://www.anzctr.org.au/Trial/Registration/TrialReview.aspx?ACTRN=12611001044910	ACTRN12611001044910	2008-2011	YES (above the author affiliations)	NO	NO	n/a	Patient-perspective quality of life after laparoscopic and open hernia repair	surgery	n	sc	Egypt	185 included	n/a	NO	n/a		01.05.2008 ("anticipated date of first participant enrolment")	05.10.2011 ("date registered")	retro	In ANZCTR stated "retrospectively registered"
Ai (PMID 22976847)	Surg Endosc	4013	YES	http://www.chictr.org/en/proj/show.aspx?proj=1452	ChiCTR-ORC-11001469	2011	YES (in the Materials and Methods Section of the main text)	NO	NO	n/a	To assess the diagnostic effectiveness, cardiopulmonary safety, and patient comfort of transnasal endoscopy (TNE), compared with conventional endoscopy (CES) and sedated endoscopy (SES), and to compare procedural risks and patient satisfaction/preference.	gastroenterology	n	sc	China	397 randomized	n/a	n/a	31.10.2011 ("study execute time")		01.08.2011 ("study execute time")	17.08.2011 ("date of releasing the registration number")	same month as start
Alloway (PMID 22759200)	Am J Transplant	6394	YES	http://clinicaltrials.gov/show/NCT01256294	NCT01256294	2010-2011	NO	NO	NO	n/a	pharmacokinetic study of generic tacrolimus vs reference tacrolimus in kidney transplant recipients	kidney tx/nephrology	n	mc	USA	71 enrolled	YES (21.05.2012)	NO	May 2011	2	October 2010	2010-11-01	retro
Arora (PMID 22958738)	Am J Transplant	6394	YES	http://clinicaltrials.gov/show/NCT00377962	NCT00377962	2005-2010	YES (under the author affiliations)	NO	NO	n/a	virtual histology assessment of cardiac allograft vasculopathy in heart tx recipients following introduction of everolimus	heart tx/cardiology	mn	mc	Norway	282 enrolled	YES (23.03.2011)	automatically	February 2010	3	December 2005	2006-09-15	retro
Aydin (PMID 22429395)	Am J Transplant	6394	YES (07/09/2005)	http://clinicaltrials.gov/show/NCT00157300	NCT00157300	2005-2009	YES (in the Methods section of the main text)	YES (in the Methods section of the main text)	NO	n/a	Randomized trial of short-course high-dose erythropoietin in donation after cardiac death kidney transplant recipients	nephrology, kidney tx surgery	n	sc	Netherlands	92	NO	NO	March 2010	3	July 2005	2005-09-07	retro
Beck-Schimmer (PMID 23095629)	Ann Surg	7492	YES	http://clinicaltrials.gov/show/NCT00518908	NCT00518908	2008-2010	YES (in the Methods Section/Study Design)	YES (in the Methods Section/Study Design)	NO	n/a	To elucidate the possible organ-protective effect of pharmacological postconditioning in patients undergoing liver resection with inflow occlusion	anesthesiology/surgery	n	sc	Switzerland	125 enrolled	NO	NO	2010-08-01	3	January 2008	2007-08-20	prosp
Boelens (PMID 23180371)	Br J Surg	4606	YES	http://www.trialregister.nl/trialreg/admin/rctview.asp?TC=2016	NTR2016	2008-2010	YES (in the abstract under conclusions, the authors give the Netherlands Trial Register number)	YES (in the Methods Section of the main text)	NO	n/a	to clarify the role of local anaesthetic injection in diagnosing ACNES (lidocaine vs saline injection)	general surgery	n	sc	Netherlands	48 randomized	n/a	NO	01.12.2011 ("planned closingdate")		01.09.2009 ("planned startdate")	30.09.2009 ("date registered NTR")	same month as start
Boulind (PMID 23254324)	Br J Surg	4606	YES 28/10/2009	http://isrctn.org/ISRCTN27347736	ISRCTN27347736	2010-2011	NO	NO	NO	n/a	epidural analgesia vs use of a local anaesthetic wound infusion catheter for analgesia following laparoscopic colorectal resection	general surgery	n	mc (n=2)	Great Britain	34 randomized	n/a	NO	07.02.2011 ("anticipated end date")		29.11.2009 ("anticipated start date")	28.10.2009 ("date ISRCTN assigned")	prosp	This trial was a pilot RCT to assess the feasibility of a large RCT
Budde (PMID 22642473)	Am J Transplant	6394	YES (08/09/2005)	http://clinicaltrials.gov/show/NCT00154310	NCT00154310	2005-2008	YES (in the Methods section of the main text)	NO	NO	n/a	Conversion from cyclosporine to everolimus at 4.5 months posttransplant: 3-year results from the randomized ZEUS study	nephrology, kidney tx surgery	mn (n=2)	mc	Germany	300	YES (11.01.11)	automatically	2008-09-01	3	June 2005	2005-09-08	retro
Buddingh (PMID 23052518)	Surg Endosc	4013	YES	http://www.trialregister.nl/trialreg/admin/rctview.asp?TC=2582	NTR2582	2010-2011	YES (in the abstract and Methods/Ethics and registration section of the main text)	YES (in the Methods/Ethics and registration section of the main text)	NO	n/a	Kumar versus Olsen cannulation technique for intraoperative cholangiography	surgery	n	sc	Netherlands	59 randomized	n/a	NO	01.08.2011 ("planned closingdate")		01.11.2010 ("planned startdate")	29.10.2010 ("date registered NTR")	prosp
Bunnapradist (PMID 23279614)	Am J Transplant	6394	YES	http://clinicaltrials.gov/show/NCT00817206	NCT00817206	2008-2011	YES (in the Methods Section)	NO	NO	n/a	Conversion From Twice-Daily Tacrolimus to Once-Daily Extended Release Tacrolimus in stable renal transplant recipients	kidney tx/nephrology	mn (33 centers in the US, 14 in Europe)	mc (n=47)	USA	326 enrolled	NO	NO	February 2011	2	December 2008	2008-12-19	same month as start
Chaftari (PMID 22814329)	Transplantation	4003	YES (10/09/2008)	http://clinicaltrials.gov/show/NCT00750737	NCT00750737	2008-2012	YES 2x (under the Abstract and in the Methods section of the main text)	YES 2x (under the Abstract and in the Methods section of the main text)	NO	n/a	Comparison of posaconazole versus weekly amphotericin B lipid complex for the prevention of invasive fungal infections in hematopoietic stem-cell transplantation	infectious diseases	n	sc	USA	46	NO	automatically	June 2012	1	June 2008	2008-09-10	retro
Chowdhury (PMID 22580944)	Ann Surg	7492	YES 2x (EUCTR and CT.gov)	http://clinicaltrials.gov/ct2/show/study/NCT01087853	NCT01087853 / EUCTR2009-014774-18-GB	2009-?	YES 2x (in the Abstract and the Methods section of the main text)	YES (in the Methods section of the main text)	NO	n/a	A randomized, controlled, double-blind crossover study on the effects of 2-L infusions of 0.9% saline and plasma-lyte(R) 148 on renal blood flow velocity and renal cortical tissue perfusion in healthy volunteers	GI surgery	n	sc	Great Britain	12	NO	automatically	March 2011	2	March 2010	2010-03-15	same month as start	The publication states an NCT number, which can not be found on the ICTRP. (Only in CT.gov). It is available in the ICTRP but only under the EUCTR number, which in turn is not mentioned in the publication.
Conigliaro (PMID 22926890)	Surg Endosc	4013	YES (04/10/2011)	http://clinicaltrials.gov/show/NCT01449084	NCT01449084	2009-2011	YES (in the Methods section of the main text)	YES (in the Methods section of the main text)	NO	n/a	Pancreatic duct stenting for the duration of ERCP only does not prevent pancreatitis after accidental pancreatic duct cannulation: a prospective randomized trial	gastroenterology, endoscopy, surgery	n	sc	Italy	40	NO	NO	June 2011	2	December 2009	2011-10-04	retro
Corte (PMID 22893135)	Endoscopy	5210	YES	https://www.anzctr.org.au/Trial/Registration/TrialReview.aspx?ACTRN=12608000600347	ACTRN12608000600347	2009-2011	YES (in the Methods Section of the main text)	YES (in the Methods Section of the main text)	NO	n/a	Hyoscine butylbromide administered at the cecum increases polyp detection in patients undergoing colonoscopy	gastroenterology	n	sc	Australia	601 randomized	n/a	NO	n/a		01.12.2008 ("anticipated date of first participant enrolment")	01.12.2008 ("date registered")	same month as start	In ANZCTR stated "prospectively registered"
De Boer (PMID 22791099)	Ann Surg	7492	YES (28/05/2010)	http://isrctn.org/ISRCTN85205641	ISRCTN85205641	2006-2010	YES (in the Abstract)	NO	NO	n/a	Fibrin sealant for prevention of resection surface-related complications after liver resection: a randomized controlled trial	hepatobiliary surgery, liver tx	n	mc (n=7)	Netherlands	310	n/a	YES	01.06.2010 ("anticipated end date")		23.05.2006 ("anticipated start date")	28.05.2010 ("date ISRCTN assigned")	retro
De Corte (PMID 23001752)	Br J Surg	4606	YES, but not in the ICTRP!!!	http://www.clinicaltrials.be	B39620097060	2009-2010	YES (in the abstract under conclusions and in the Methods section of the main text)	YES (in the Methods Section of the main text)	NO	n/a	To investigate the effect of different volatile anaesthetics on intestinal motility and the impact on surgeon satisfaction during laparoscopic surgery requiring small bowel anastomosis	anesthesiology/surgery	n	sc	Belgium	44 randomized	n/a	UNCLEAR, register is not publicly available	UNCLEAR, register is not publicly available		UNCLEAR, register is not publicly available	UNCLEAR, register is not publicly available	UNCLEAR, register is not publicly available	The authors give the information that the trial was registered at http://www.clinicaltrials.be with the following registration number: B39620097060. The Belgian trial registry is not included in the ICTRP network. It is only available in French/Dutch and not publicly searchable.
De Simone (PMID 22882750)	Am J Transplant	6394	YES	https://www.clinicaltrialsregister.eu/ctr-search/search?query=eudract_number:2007-001821-85	EUCTR2007-001821-85-SE	2008-2011	NO	NO	NO	n/a	Everolimus with reduced tacrolimus improves renal function in de novo liver transplant recipients	liver tx/hepato-biliary surgery/hepatology	mn	mc	Italy	719 randomized, 641 completed study	n/a	n/a	n/a		04.01.2008 ("start date")	n/a	n/a
Dolak (PMID 22930176)	Endoscopy	5210	YES	http://clinicaltrials.gov/show/NCT01090843	NCT01090843	2010-2011	YES (in the Methods Section of the main text)	YES (in the Methods Section of the main text)	NO	n/a	small-bowel imaging comparing MiroCam and EndoCapsule	gastroenterology	n	sc	Austria	50 included	NO	NO	2011-04-01	2	2010-04-01	2010-03-22	prosp
Duelund-Jakobsen (PMID 22961528)	Br J Surg	4606	YES	http://clinicaltrials.gov/show/NCT01254695	NCT01254695	2010-2011	YES (in the abstract under conclusions and in the Methods section of the main text)	YES (in the abstract under conclusions and in the Methods section of the main text)	NO	n/a	to determine whether alternative stimulator settings would increase treatment efficacy in patients with faecal incontinence	surgery	mn	mc (n=2)	Denmark	15 randomized	NO	automatically	March 2011	2	July 2010	2010-12-03	retro
Ellatif (PMID 23269370)	Surg Endosc	4013	YES	http://clinicaltrials.gov/show/NCT01412996	NCT01412996	2008-2012	NO	NO	NO	n/a	Quality-of-life measures after single-access versus conventional laparoscopic cholecystectomy	surgery	n	sc	Egypt	269 randomized	NO	NO	January 2012	1	2009-11-01	2011-08-04	retro
Fischer (PMID 22494671)	Am J Transplant	6394	YES (15/09/2006)	http://clinicaltrials.gov/show/NCT00378014	NCT00378014	2006-2010	YES (in the Methods section of the main text)	NO	NO	n/a	A randomized, controlled study to assess the conversion from calcineurin-inhibitors to everolimus after liver transplantation--PROTECT	hepatobiliary surgery, liver tx	mn (n=4)	mc	Germany	203	NO	NO	2013-09-01	???	2006-08-01	2006-09-15	retro
Frozanpor (PMID 22584629)	Ann Surg	7492	YES (12/07/2007)	http://clinicaltrials.gov/show/NCT00500968	NCT00500968	2006-2011	YES 2x (in the Abstract and the Methods section of the main text)	YES 2x (in the Abstract and the Methods section of the main text)	NO	n/a	The effect of prophylactic transpapillary pancreatic stent insertion on clinically significant leak rate following distal pancreatectomy: results of a prospective controlled clinical trial	GI surgery	n	sc	Sweden	58	NO	automatically	2011-04-01	2	2006-11-01	2007-07-12	retro
Garborg (PMID 22622786)	Endoscopy	5210	YES (21/03/2011)	http://clinicaltrials.gov/show/NCT01370928	NCT01370928	2011	YES 2x (in the Abstract and the Methods section of the main text)	YES (in the Methods section of the main text)	NO	n/a	Reduced pain during screening colonoscopy with an ultrathin colonoscope: a randomized controlled trial	gastroenterology, endoscopy	n	sc	Norway	190	NO	automatically	June 2011	2	March 2011	2011-03-21	same month as start
Gentileschi (PMID 22441975)	Surg Endosc	4013	YES	http://clinicaltrials.gov/show/NCT01459471	NCT01459471	2010-2011	NO	NO	NO	n/a	Staple-line reinforcement during laparoscopic sleeve gastrectomy using three different techniques	bariatric surgery	n	sc	Italy	120 randomized	NO	NO	2010-09-01	3	2010-04-01	2011-10-04	retro
Goel (PMID 22773237)	Surg Endosc	4013	YES (15/11/2011)	http://isrctn.org/ISRCTN29657697	ISRCTN29657697	2010	YES (in the Methods section of the main text)	YES (in the Methods section of the main text)	NO	n/a	Randomized controlled trial comparing three methods of liver retraction in laparoscopic Roux-en-Y gastric bypass	bariatric surgery	n	sc	China	60	n/a	NO	31.07.2010 ("anticipated end date")		01.01.2010 ("anticipated start date")	15.11.2011 ("date ISRCTN assigned")	retro
Hamilton (PMID 22534422)	Ann Surg	7492	YES (20/05/2011)	http://clinicaltrials.gov/show/NCT01359410	NCT01359410	2007-2011	YES 2x (in the Abstract and the Methods section of the main text)	YES (in the Methods section of the main text)	NO	n/a	Mesh reinforcement of pancreatic transection decreases incidence of pancreatic occlusion failure for left pancreatectomy: a single-blinded, randomized controlled trial	general surgery	n	sc	USA	100	NO	automatically	June 2011	2	June 2007	2011-05-20	retro
Helmio (PMID 22476829)	Surg Endosc	4013	YES	http://clinicaltrials.gov/show/NCT00793143	NCT00793143	2008-2010	NO	NO	NO	n/a	laparoscopic sleeve gastrectomy vs gastric bypass in the treatment of morbid obesity	(bariatric) surgery	n	mc (n=3)	Finland	240 randomized	NO	NO	May 2010	3	2008-04-01	2008-11-17	retro	Study registered at clinicaltrials.gov as prospective cohort study??
Herndon (PMID 22895351)	Ann Surg	7492	YES (26/12/2007)	http://clinicaltrials.gov/show/NCT00675714	NCT00675714	01/2004-2017(estimated)	YES (in the abstract in the conclusions section and under the authors' affiliations)	YES (in the abstract in the conclusions section)	NO	n/a	To determine the safety and efficacy of propranolol given for 1 year on cardiac function, resting energy expenditure, and body composition in pediatric patients with large burns	Pediatrics/surgery	n	sc	USA	800 estimated enrollment	NO	automatically	September 2017 (estimated)	???	January 2004	2007-12-26	retro
Hosgood (PMID 22902793)	Transplantation	4003	YES	http://www.controlled-trials.com/ISRCTN14709684/14709684	ISRCTN14709684	2010-2012	YES (above the authors' affiliations and in the Methods section of the main text)	NO	NO	n/a	transversus abdominis plane block versus placebo control in live-donor nephrectomy	Infection, Immunity & Inflammation/anesthesiology	n	sc	Great Britain	50 randomized	n/a	YES	23.06.2012 ("anticipated end date")		23.06.2010 ("anticipated start date")	11.08.2010 ("date ISRCTN assigned")	retro
Janssen (PMID 22538682)	Surg Endosc	4013	YES (1/1/2007)	http://www.trialregister.nl/trialreg/admin/rctview.asp?TC=964	NTR964	2006-2009	NO	NO	NO	n/a	Perioperative outcomes using LigaSure compared to conventional bipolar instruments in laparoscopic salpingo-oophorectomy	gynecology	n	mc (n=3)	Netherlands	100 randomized	n/a	YES	01.01.2008 ("planned enddate")		01.01.2007 ("planned startdate")	01.05.2007 ("date registered NTR")	retro
Jorgensen (PMID 23203909)	Br J Surg	4606	YES	http://clinicaltrials.gov/show/NCT00815698	NCT00815698	2008-2011	YES (in the abstract under conclusions and in the Methods section of the main text)	YES (in the Methods section of the main text)	NO	n/a	self-gripping mesh versus sutured mesh for Lichtenstein hernia repair	general surgery	n	mc (n=5)	Denmark	338 randomized	NO	automatically	2011-04-01	2	December 2008	2008-12-29	same month as start
Kahokehr (PMID 22258294)	Surg Endosc	4013	YES (04/03/2008)	http://clinicaltrials.gov/show/NCT00633737	NCT00633737	2008-2010	YES (in the Methods section of the main text)	YES (in the Methods section of the main text)	NO	n/a	The effect of perioperative psychological intervention on fatigue after laparoscopic cholecystectomy: a randomized controlled trial	general surgery	n	sc	New Zealand	75	NO	automatically	May 2010	3	March 2008	2008-03-04	same month as start
Kalarchian (PMID 21719357)	Surg Obes Relat Dis	3929	YES	http://clinicaltrials.gov/show/NCT00623792	NCT00623792	2008-2012	NO	NO	NO	n/a	to determine whether a preoperative lifestyle intervention (targeting diet, exercise, and preparation for surgery) will favorably impact obesity-related parameters prior to bariatric surgery and improve short-term postoperative outcomes	bariatric surgery	n	sc	USA	200 randomized?	NO	NO	2012-08-01	1	March 2008	2008-02-12	prosp
Kaminski (PMID 22723185)	Endoscopy	5210	YES (17/04/2009)	http://clinicaltrials.gov/show/NCT00883792	NCT00883792	2009-2026?	YES (in the Abstract)	NO	NO	n/a	The NordICC Study: rationale and design of a randomized trial on colonoscopy screening for colorectal cancer	gastroenterology, endoscopy	mn	mc	Norway	66000 planned	NO	automatically	1905-07-18	???	May 2009	2009-04-17	prosp	This report only presents rationale and design of the RCT
Koning (PMID 22961514)	Br J Surg	4606	YES	http://isrctn.org/ISRCTN93798494	ISRCTN93798494	2009-2011	YES (in the abstract under conclusions and in the Methods section of the main text)	YES (in the Methods section of the main text)	NO	n/a	chronic pain after the transinguinal preperitoneal technique compared with Lichtenstein's method for inguinal hernia repair	general surgery	n	mc (n=2)	Netherlands	302 randomized	n/a	NO	01.12.2010 ("anticipated end date"		01.12.2008 ("anticipated start date")	23.12.2008 ("date ISRCTN assigned")	same month as start	Only "study protocol" under "publications"
Kupsch (PMID 22492213)	J Neurol Neurosurg PS	4764	YES (29/09/2006)	http://clinicaltrials.gov/show/NCT00382967	NCT00382967	2006-2011	YES (in the Abstract)	NO	NO	n/a	Impact of DaTscan SPECT imaging on clinical management, diagnosis, confidence of diagnosis, quality of life, health resource use and safety in patients with clinically uncertain parkinsonian syndromes: a prospective 1-year follow-up of an open-label controlled study	neurology	mn (n=3)	mc (n=3)	Germany	273	YES (14.05.12)	automatically	January 2011	3	October 2006	2006-09-29	prosp
Kwak (PMID 22752286)	Surg Endosc	4013	YES (27/09/2011)	http://clinicaltrials.gov/show/NCT01443962	NCT01443962	2011-2012	NO	NO	NO	n/a	High positive end-expiratory pressure preserves cerebral oxygen saturation during laparoscopic cholecystectomy under propofol anesthesia	anesthesiology	n	sc	South Korea	60	NO	NO	March 2012	1	2011-11-01	2011-09-27	prosp
Langer (PMID 22390625)	Am J Transplant	6394	YES (03/11/2006)	http://clinicaltrials.gov/show/NCT00395889	NCT00395889	2006-2010	YES (in the Acknowledgments)	NO	NO	n/a	Exercise training after lung transplantation improves participation in daily activity: a randomized controlled trial	respiratory rehabilitation, lung tx	n	sc	Belgium	40	NO	NO	2010-11-01	3	2006-11-01	2006-11-03	same month as start
Lee (PMID 22828986)	Br J Surg	4606	YES	http://clinicaltrials.gov/show/NCT00730743	NCT00730743	2008-2011	YES (in the abstract under conclusions and in the Methods section of the main text)	YES (in the Methods section of the main text)	NO	n/a	intermittent Pringle manoeuvre vs no intermittent Pringle manoeuvre during liver resection	hepatobiliary surgery	n	sc	China	126 randomized	NO	automatically	May 2011	2	May 2008	2008-08-06	retro
Löffler (PMID 23095628)	Ann Surg	7492	YES	http://www.drks.de/DRKS00000040	DRKS00000040	2009-?	YES (in the title!!! And in the Methods section)	YES (in the Methods Section)	NO	n/a	The objective of the HASTA trial was to compare hand suture versus stapling loop ileostomy closure	surgery	n	mc	Germany	337 randomized	n/a	NO	n/a		13.02.2009 ("Einschluss des ersten Studienteilnehmers")	27.10.2008 ("Registrierungsdatum im DRKS")	prosp	Only "study protocol" under "results section" of DRKS
Longcroft-Wheaton (PMID 22893132)	Endoscopy	5210	YES 2x (EUCTR and CT.gov)	http://clinicaltrials.gov/show/NCT01182623	NCT01182623 / EUCTR 2009–016742–10	2009-2010	YES (in the Methods Section of the main text)	YES (in the Methods Section of the main text)	NO	n/a	High-definition vs. standard-definition colonoscopy in the characterization of small colonic polyps	endoscopy	n	sc	Great Britain	170 randomized	NO	NO	2010-09-01	3	December 2009	2010-08-12	retro	Study registered at clinicaltrials.gov as prospective cohort study??
Masden (PMID 22549748)	Ann Surg	7492	YES (26/05/2011)	http://clinicaltrials.gov/show/NCT01366105	NCT01366105	2008-2010	YES (in the Abstract)	YES (in the Abstract)	NO	n/a	Negative pressure wound therapy for at-risk surgical closures in patients with multiple comorbidities: a prospective randomized controlled study	plastic surgery	n	sc	USA	93	NO	automatically	October 2010	3	2008-08-01	2011-05-26	retro	On CT.gov stated "this study has been withdrawn prior to enrollment"
Masoni (PMID 22733197)	Surg Endosc	4013	YES (25/03/2011)	http://clinicaltrials.gov/show/NCT01326052	NCT01326052	2004-2010	YES (in the Methods section of the main text)	YES (in the Methods section of the main text)	NO	n/a	Preservation of the inferior mesenteric artery via laparoscopic sigmoid colectomy performed for diverticular disease: real benefit or technical challenge: a randomized controlled clinical trial	general surgery	n	sc	Italy	133	NO	NO	January 2010	3	January 2004	2011-03-25	retro
Mistry (PMID 22911972)	Arch Surg	4422	YES (17/01/2011)	http://www.ctri.nic.in/Clinicaltrials/pmaindet2.php?trialid=2419	CTRI/2010/091/003023	2006-?	YES (in the Abstract)	?	NO	n/a	Effect of short-term vs prolonged nasogastric decompression on major postesophagectomy complications: a parallel-group, randomized trial	thoracic surgery, surgical oncology	n	sc	India	150 planned	n/a	NO	n/a		13.10.2006 ("date of first enrollment")	17.01.2011 ("registered on")	retro
Mjornstedt (PMID 22812414)	Am J Transplant	6394	YES	http://clinicaltrials.gov/show/NCT00634920	NCT00634920	2008-2010	YES (in the Methods Section)	NO	NO	n/a	renal function after early conversion from a calcineurin inhibitor to everolimus	kidney tx/surgery/nephrology	mn	mc	Sweden	202 randomized	NO	NO	March 2013 (estimated)	???	March 2008	2008-03-06	same month as start
Montorsi (PMID 23095631)	Ann Surg	7492	YES	https://www.clinicaltrialsregister.eu/ctr-search/search?query=eudract_number:2008-005714-46	EUCTR2008-005714-46	2009-2011	YES (in the Methods Section)	YES (in the Methods Section)	NO	n/a	To evaluate the role of an absorbable fibrin sealant patch (TachoSil) in reducing postoperative pancreatic fistula after distal pancreatectomy	surgery	n	mc	Italy	275 enrolled	n/a	n/a	n/a		10.02.2009 ("start date")	n/a	n/a
Moreno-Egea (PMID 22773233)	Surg Endosc	4013	YES (07/10/2011)	http://isrctn.org/ISRCTN88233610	ISRCTN88233610	2005-2008	NO	NO	NO	n/a	Randomized clinical trial of laparoscopic hernia repair comparing titanium-coated lightweight mesh and medium-weight composite mesh	general surgery	n	sc	Spain	107	n/a	NO	30.12.2008 ("anticipated end date")		01.01.2005 ("anticipated start date")	07.10.2011 ("date ISRCTN assigned")	retro
Mori (PMID 22696191)	Endoscopy	5210	YES (12/06/2010)	https://upload.umin.ac.jp/cgi-open-bin/ctr/ctr.cgi?function=brows&action=brows&recptno=R000004534&type=summary&language=E	JPRN-UMIN000003743	2010-2011	NO	NO	NO	n/a	Local steroid injection into the artificial ulcer created by endoscopic submucosal dissection for gastric cancer: prevention of gastric deformity	gastroenterology, endoscopy, surgery	n	sc	Japan	45	n/a	NO	n/a		01.06.2010 ("anticipated trial start date")	12.06.2010 ("date of formal registration")	same month as start
Müller (PMID 22987303)	Br J Surg	4606	YES	http://clinicaltrials.gov/show/NCT01079442	NCT01079442	2010-2011	YES (in the abstract under conclusions)	NO	NO	n/a	to investigate whether coffee intake decreases postoperative ileus after colectomy	surgery	n	mc (n=3)	Germany	80 randomized	NO	automatically	March 2011	2	March 2010	2010-03-01	same month as start
Naesens (PMID 22694733)	Am J Transplant	6394	YES (01/08/2005)	http://clinicaltrials.gov/show/NCT00141037	NCT00141037	2005-2006	YES (under the author affiliations)	NO	NO	n/a	Subclinical inflammation and chronic renal allograft injury in a randomized trial on steroid avoidance in pediatric kidney transplantation	kidney tx/nephrology/pediatrics/surgery	mn	mc	Belgium	130 enrolled	NO	automatically	2006-09-01	3	March 2004	2005-08-01	retro	Study results have been posted in the meantime (21.05.13), but were not posted during original data extraction in 02/2013.
Noguera (PMID 22648123)	Surg Endosc	4013	YES 2x (EUCTR and CT.gov)	http://clinicaltrials.gov/show/NCT00835250	NCT00835250 / EUDRACT2008-006026-33	2009-2010	YES (in the title and in the Methods section of the main text)	YES (in the Methods section of the main text)	NO	n/a	laparoscopic cholecystectomy and hybrid natural orifice transluminal endoscopic surgery (NOTES)	surgery/gastroenterology	n	sc	Spain	60 randomized	NO	YES + automatically	May 2011	2	February 2009	2009-02-02	same month as start
Nytroen (PMID 22900793)	Am J Transplant	6394	YES	http://clinicaltrials.gov/show/NCT01091194	NCT 01091194	2009-2011	YES (in the Methods Section)	NO	NO	n/a	High-intensity interval training improves peak oxygen uptake and muscular exercise capacity in heart transplant recipients	Cardiology/Cardiothoracic Surgery	n	sc	Norway	51 enrolled (52 randomized)	NO	YES	October 2011	2	October 2009	2010-03-18	retro
Oberkofler (PMID 23095627)	Ann Surg	7492	YES	http://clinicaltrials.gov/show/NCT01233713	NCT01233713	2006-2011	YES (in the Methods Section of abstract and main text)	YES (in the Methods Section of the main text)	NO	n/a	primary anastomosis vs. Hartmann's procedure for perforated left colonic diverticulitis with purulent or fecal peritonitis	visceral surgery	n	mc	Switzerland	62 enrolled	NO	NO	May 2011	2	May 2006	2010-11-02	retro
Orban (PMID 22918218)	Transplantation	4003	YES	http://clinicaltrials.gov/show/NCT01070563	NCT01070563	2009-2011	YES (under the authors' affiliations)	NO	NO	n/a	to evaluate the benefit of a transcranial Doppler-directed strategy before performing the CTA to confirm brain death	Réanimation médico-chirurgicale	n	sc	France	44 randomized	NO	automatically	June 2011	2	February 2009	2010-02-12	retro
Ortiz (PMID 22430092)	Arch Surg	4422	YES (17/06/2009)	http://isrctn.org/ISRCTN19463413	ISRCTN19463413	2009-2010	YES (in the Abstract)	?	NO	n/a	Influence of rescrubbing before laparotomy closure on abdominal wound infection after colorectal cancer surgery: results of a multicenter randomized clinical trial	general surgery	n	mc (n=9)	Spain	969	n/a	YES	01.06.2011 ("anticipated end date")		01.06.2009 ("anticipated start date")	17.06.2009 "Date ISRCTN assigned")	same month as start
Park (PMID 22864881)	Br J Surg	4606	YES	http://clinicaltrials.gov/show/NCT01042743	NCT01042743	2009-2011	YES (in the abstract under conclusions)	NO	NO	n/a	robot-assisted versus standard laparoscopic right colectomy	colorectal surgery	n	sc	South Korea	71 randomized	NO	automatically	Dec 2011	2	January 2010	2010-01-05	same month as start
Picchio (PMID 22538671)	Surg Endosc	4013	YES	http://clinicaltrials.gov/show/NCT00986544	NCT00986544	2009-2010	NO	NO	NO	n/a	Drain vs no drain after elective laparoscopic cholecystectomy	surgery	mn	mc (n=3)	Italy	106 randomized	YES (16.01.12)	YES	2011-02-01	2	December 2009	2009-09-29	prosp
Ponce (PMID 22951075)	Surg Obes Relat Dis	3929	YES (15/08/2012)	http://clinicaltrials.gov/show/NCT01673698	NCT01673698	2012-2014	?	?	NO	n/a	Prospective, randomized, multicenter study evaluating safety and efficacy of intragastric dual-balloon in obesity	bariatric surgery	n	mc (n=8)	USA	30 (abstract)/ 330 (registry)	NO	NO	2013-08-01	???	2012-08-01	2012-08-15	same month as start
Poon (PMID 22538676)	Surg Endosc	4013	YES	http://clinicaltrials.gov/show/NCT01101672	NCT 01101672	2009-2011	YES (in the Methods section of the main text)	YES (in the Methods section of the main text)	NO	n/a	Single-incision versus conventional laparoscopic colectomy for colonic neoplasm	colorectal surgery	n	sc	China	50 randomized	NO	NO	July 2011	2	2009-11-01	2010-04-08	retro
Rosenow (PMID 22595362)	J Neurol Neurosurg PS	4764	YES (19/10/2005)	http://clinicaltrials.gov/show/NCT00242606	NCT00242606	2005-2007	YES (in the abstract under conclusions and in the Methods section of the main text)	YES (in the Methods Section of the main text)	NO	n/a	lamotrigine compared with levetiracetam in the initial 26 weeks of monotherapy for focal and generalised epilepsy	neurology	n	mc	Germany	409 randomized	NO	NO	June 2008	3	March 2005	2005-10-19	retro
Saad (PMID 23188563)	Br J Surg	4606	YES	http://www.drks.de/DRKS00000302	DRKS00000302	2010-2011	YES (in the abstract under conclusions and in the Methods section of the main text)	YES (in the Methods section of the main text)	NO	n/a	to test whether single-port and/or minilaparoscopic cholecystectomy are superior to conventional laparoscopic cholecystectomy	general surgery	n	sc	Germany	105 randomized	n/a	YES	n/a		05.01.2010 ("Einschluss des ersten Studienteilnehmers")	23.12.2009 ("Registrierungsdatum im DRKS")	prosp
Sakuramoto (PMID 23247737)	Surg Endosc	4013	YES (UMIN CTR), not yet in the ICTRP	https://upload.umin.ac.jp/cgi-open-bin/ctr/ctr.cgi?function=brows&action=brows&recptno=R000001817&type=summary&language=E	UMIN000001513	2005-2008	YES (in the Methods section and the Discussion of the main text)	YES (in the Methods section of the main text)	NO	n/a	Laparoscopy versus open distal gastrectomy by expert surgeons for early gastric cancer in Japanese patients	surgery	n	sc	Japan	64 randomized	n/a	NO	01.07.2008 ("date of closure to data entry")		01.10.2005 ("anticipated trial start date")	20.02.2013 ("Date of formal registration")	retro	Will probably appear in the ICTRP on 04.03.2013. Because in UMIN-CTR the following statement can be found: "Date of ICMJE and WHO compliant trial information registration and disclosure): 2013/02/20". Was not yet imported into ICTRP.
Sarwal (PMID 22694755)	Am J Transplant	6394	YES	http://clinicaltrials.gov/show/NCT00141037	NCT00141037	2005-2006	YES (under the author affiliations)	NO	NO	n/a	To determine whether steroid avoidance in pediatric kidney transplantation is safe and efficacious	Pediatrics	n	mc	USA	130 enrolled	NO	automatically	2006-09-01	3	March 2004	2005-08-01	retro	Study results have been posted in the meantime (21.05.13), but were not posted during original data extraction in 02/2013.
Sarwer (PMID 22551576)	Surg Obes Relat Dis	3929	YES	http://clinicaltrials.gov/show/NCT00125073	NCT00125073	2005	NO	NO	NO	n/a	to investigate the efficacy of postoperative dietary counseling to improve outcomes after bariatric surgery	psychiatry	n	sc	USA	84 randomized	NO	NO	2005-08-01	3	July 2005	2005-07-28	same month as start
Sasaki (PMID 22638779)	Endoscopy	5210	YES (11/11/2008)	https://upload.umin.ac.jp/cgi-open-bin/ctr/ctr.cgi?function=brows&action=brows&recptno=R000001349&type=summary&language=E	JPRN-UMIN000001497	2008-2009	YES 2x (in the Abstract and the Methods section of the main text)	YES 2x (in the Abstract and the Methods section of the main text)	NO	n/a	Propofol sedation with bispectral index monitoring is useful for endoscopic submucosal dissection: a randomized prospective phase II clinical trial	gastroenterology, endoscopy, surgery	n	sc	Japan	178	n/a	NO	n/a		01.07.2008 ("anticipated start date")	11.11.2008 ("Date of formal registration")	retro
Sato (PMID 22833021)	Endoscopy	5210	YES (30/03/2011)	https://upload.umin.ac.jp/cgi-open-bin/ctr/ctr.cgi?function=brows&action=brows&recptno=R000006326&type=summary&language=E	UMIN000005341	2011	YES (in the Methods section of the main text)	YES (in the Methods section of the main text)	NO	n/a	A prospective randomized study on the benefits of a new small-caliber colonoscope	gastroenterology, endoscopy, surgery	n	sc	Japan	330	n/a	NO	n/a		01.03.2010 ("anticipated trial start date")	30.03.2011 ("Date of formal registration")	retro
Shadid (PMID 22627969)	Br J Surg	4606	YES (06/04/2010)	http://clinicaltrials.gov/show/NCT01103258	NCT01103258	2005-2007	YES (in the Abstract)	NO	NO	n/a	Randomized clinical trial of ultrasound-guided foam sclerotherapy versus surgery for the incompetent great saphenous vein	dermatology, surgery	n	mc (n=3)	Netherlands	460	NO	automatically	Dec 2009	3	February 2006	2010-04-06	retro
Shin (PMID 23052515)	Surg Endosc	4013	YES	http://clinicaltrials.gov/show/NCT01325844	NCT 01325844	2010-2011	YES (in the Methods section of the main text)	YES (in the Methods section of the main text)	NO	n/a	The effects of combined epidural and general anesthesia on the autonomic nervous system and bioavailability of nitric oxide in patients undergoing laparoscopic pelvic surgery	anesthesiology/urology	n	sc	South Korea	45 randomized	NO	NO	October 2011	2	2010-11-01	2011-03-28	retro
Smerud (PMID 22946930)	Am J Transplant	6394	YES	http://clinicaltrials.gov/show/NCT00423384	NCT00423384	2007-2010	YES (in the Materials and Methods Section)	YES (in the Materials and Methods Section)	NO	n/a	ibandronate vs placebo as add-on to calcitriol and calcium for Prevention of Bone Loss After Renal Transplantation in renal transplant recipients with early stable renal function	kidney tx/nephrology/surgery/endocrinology	n	sc	Norway	129 randomized	NO	NO	December 2009 (estimated)	3	January 2007	2007-01-17	same month as start
Sovik (PMID 22951078)	Surg Obes Relat Dis	3929	YES (18/05/2006)	http://clinicaltrials.gov/show/NCT00327912	NCT00327912	2006-2014?	?	?	NO	n/a	Gastrointestinal function and eating behavior after gastric bypass and duodenal switch	bariatric surgery	mn (n=2)	mc (n=2)	Norway	60	NO	automatically	2014-04-01	???	2006-04-01	2006-05-18	retro
Srinivasa (PMID 23132508)	Br J Surg	4606	YES	http://clinicaltrials.gov/show/NCT00911391	NCT00911391	2009-2011	YES (in the abstract under conclusions and in the Methods section of the main text)	YES (in the Methods section of the main text)	NO	n/a	to evaluate whether goal-directed fluid therapy is of value within an enhanced recovery protocol incorporating fluid restriction in patients undergoing elective colectomy	general surgery	n	sc	New Zealand	85 randomized	NO	automatically	2011-09-01	2	2009-11-01	2009-05-28	prosp
St Peter (PMID 22964730)	Ann Surg	7492	YES	http://clinicaltrials.gov/show/NCT00854815	NCT00854815	2008-2011	YES 2x, but it's wrong 2x!!! (in the abstract under conclusions and in the Methods section of the main text)	YES (in the Methods Section of the main text)	NO	n/a	Irrigation versus suction alone during laparoscopic appendectomy for perforated appendicitis	(pediatric) surgery	n	sc	USA	220 enrolled	NO	NO	June 2012	1	December 2008	2009-03-02	retro	The authors give the wrong NCT number (NCT00981136) in the abstract which actually belongs to another RCT of St Peter (SILS vs laparoscopic appendectomy; see http://clinicaltrials.gov/show/NCT00981136) !!!
Teoh (PMID 23154391)	Ann Surg	7492	YES	http://clinicaltrials.gov/show/NCT01203566	NCT01203566	2009-2011	YES (under the author affiliations)	NO	NO	n/a	laparoendoscopic single-site access versus conventional 3-port appendectomy	general surgery	n	mc (n=2)	China	200 enrolled	NO	automatically	March 2011	2	October 2009	2010-09-15	retro
Tolver (PMID 22961516)	Br J Surg	4606	YES	http://clinicaltrials.gov/show/NCT01170780	NCT01170780	2010-2011	YES (in the abstract under conclusions and in the Methods section of the main text)	YES (in the abstract under conclusions and in the Methods section of the main text)	NO	n/a	dexamethasone versus placebo in laparoscopic inguinal hernia repair	surgery/anesthesiology	n	sc	Denmark	80 enrolled	NO	automatically	June 2011	2	2010-08-01	2010-07-26	prosp
Trinka (PMID 22933814)	J Neurol Neurosurg PS	4764	YES (10/02/2006)	http://clinicaltrials.gov/show/NCT00175903	NCT00175903	2005-2007	YES (in the Abstract)	NO	NO	n/a	KOMET: an unblinded, randomised, two parallel-group, stratified trial comparing the effectiveness of levetiracetam with controlled-release carbamazepine and extended-release sodium valproate as monotherapy in patients with newly diagnosed epilepsy	neurology	mn (n=24)	mc (n=269)	Austria	1698	NO	NO	October 2007	3	February 2005	2005-09-09	retro
Tyden (PMID 22872297)	Transplantation	4003	YES (05/07/2005)	https://www.clinicaltrialsregister.eu/ctr-search/search?query=eudract_number:2005-001231-29	EUCTR2005-001231-29-SE	2005-?	NO	NO	NO	n/a	A randomized, double-blind, placebo-controlled study of single dose rituximab as induction in renal transplantation: a 3-year follow-up	kidney tx	n	mc	Sweden	140	n/a	n/a	n/a		08.09.2005 ("start date")	n/a	n/a
Uzunoglu (PMID 23095609)	Ann Surg	7492	YES	http://clinicaltrials.gov/show/NCT01321450	NCT01321450	2009-2011	YES (in the Methods Section of the main text)	YES (in the Methods Section of the main text)	NO	n/a	Ultrasonic dissection versus conventional dissection techniques in pancreatic surgery	visceral surgery	mn	mc (n=3)	Germany	255 randomized (101 analyzed)	NO	automatically	July 2011	2	March 2009	2011-01-24	retro	The trial is registered as an observational study (prospective cohort study)???
Vihervaara (PMID 23250671)	Surg Endosc	4013	YES	http://clinicaltrials.gov/show/NCT01002404	NCT01002404	2009-2010	NO	NO	NO	n/a	Angled- or straight-tipped hydrophilic guidewire in biliary cannulation	surgery	n	sc	Finland	155 randomized	NO	NO	October 2010	3	October 2009	2009-10-05	same month as start
Vincenti (PMID 22682022)	Am J Transplant	6394	YES	http://clinicaltrials.gov/show/NCT00483756	NCT00483756	2007-2010	YES (in the Methods Section/Study Design)	NO	NO	n/a	efficacy, renal function and safety at 1 year of tofacitinib (CP-690,550) in de novo kidney transplant patients	kidney tx/nephrology	mn	mc	USA	331 enrolled	YES (03.12.2012)	NO	February 2010	3	2007-08-01	2007-06-06	prosp
Wildi (PMID 22930173)	Endoscopy	5210	YES (24/05/2012)	http://clinicaltrials.gov/show/NCT01607827	NCT01607827	2008-2009	NO	NO	NO	n/a	Colorectal polypectomy during insertion and withdrawal or only during withdrawal	gastroenterology	n	sc	Switzerland	301 randomized	NO	NO	March 2007	3	2004-04-01	2012-05-24	retro	According to the ICTRP website study recruitment from 2004-2007???
Winston (PMID 22947426)	Am J Transplant	6394	YES	http://clinicaltrials.gov/show/NCT00497796	NCT00497796	2007-2009	NO	NO	NO	n/a	Efficacy and safety of maribavir dosed at 100 mg orally twice daily for the prevention of cytomegalovirus disease in liver transplant recipients	liver tx/hepatology	mn	mc	USA	307 randomized (233 completed)	NO	NO	May 2009	3	July 2007	2007-07-05	same month as start
Zajicek (PMID 22791906)	J Neurol Neurosurg PS	4764	YES 2x (EUCTR and CT.gov)	http://clinicaltrials.gov/show/NCT00552604	NCT00552604 / EuCTR 2005-005263-29	2006-2008	YES (in the abstract under conclusions and in the Methods section of the main text)	YES (in the Methods Section of the main text)	NO	n/a	Multiple sclerosis and extract of cannabis: results of the MUSEC trial	neurology	n	mc (n=22)	Great Britain	279 randomized	NO	automatically	2008-11-01		June 2006	2007-11-01	retro	The authors give the wrong registration number 2x, in the abstract and in the main text: NCT00552604 instead of EudraCT Number: 2005-005263-29 --> Only in the fulltext of the publication, has been corrected in the PubMed abstract.
Zhu (PMID 22389136)	Br J Surg	4606	YES (16/05/2011)	http://clinicaltrials.gov/show/NCT01355887	NCT01355887	2008-2010	YES (in the Abstract)	NO	NO	n/a	Randomized clinical trial comparing infrahepatic inferior vena cava clamping with low central venous pressure in complex liver resections involving the Pringle manoeuvre	hepatobiliary surgery	n	sc	China	192	NO	automatically	Dec 2011	2	January 2008	2011-05-16	retro	Registered as an "observational case-only study"?
Zuckermann (PMID 22776430)	Am J Transplant	6394	YES	http://clinicaltrials.gov/show/NCT00369382	NCT00369382	2006-2010	YES (under the author affiliations)	NO	NO	n/a	to evaluate the effect of conversion from a calcineurin inhibitor to sirolimus on renal function in patients with renal insufficiency and s/p cardiac tx	nephrology/heart tx?	mn	mc	Austria	121 enrolled	YES (26.04.2011)	automatically	2010-04-01	3	2006-09-01	2006-08-25	prosp
